# Supplementary material for: Antimicrobial Resistance Elements in Coastal Water of Llanquihue Lake, Chile
Source: Antibiotics (Basel). 2024 Jul 22;13(7):679. doi: 10.3390/antibiotics13070679 (PMC11273793; doi:10.3390/antibiotics13070679)
Supplement: Supplementary file 1 [file antibiotics-13-00679-s001.zip]

Archive with 6 entries (6 files):
- Supplementary Figure S1.jpg
- Supplementary Figure S2.jpg
- Supplementary File S1.fasta
- Supplementary_Table_S1.xlsx
- Supplementary_Table_S2.xlsx
- Supplementary_Table_S3.xlsx
