# Supplementary material for: Antimicrobial Resistance Elements in Coastal Water of Llanquihue Lake, Chile
Source: Antibiotics (Basel). 2024 Jul 22;13(7):679. doi: 10.3390/antibiotics13070679 (PMC11273793; doi:10.3390/antibiotics13070679)
Supplement: Supplementary file 1 [file antibiotics-13-00679-s001.zip › Supplementary_Table_S1.xlsx]

## Sheet: Supp Table1. Taxonomy Abundance
Taxa	PV1	PV1B	EC_5m	EC_Sup	PV1B.1	PV3	PV2	PV2.1	PV3.1	PV3.2
Stenotrophomonas maltophilia	0.00151703	0.232386	0.000250071	0.000230479	0.000220198	0.000224753	0.000332189	0.000340878	0.000358831	0.000346077
Cutibacterium acnes	0.00227182	0.0237341	0.00985503	0.00426512	0.000206559	0.000201575	0.0055898	0.00588805	0.00467532	0.00301644
Dechloromonas sp. HYN0024	0.00390427	0.0186185	5.8e-05	2.51e-05	0.00554321	0.000745372	0.000170879	0.000147382	6.52e-05	0.000209611
Sphaerotilus natans	0.00596287	0.0140469	0.000432444	0.000219206	0.00422357	0.0212593	0.000970594	0.000747761	0.00066189	0.000640842
Sphaerotilus natans subsp. sulfidivorans	0.00596287	0.0140469	0.000432444	0.000219206	0.00422357	0.0212593	0.000970594	0.000747761	0.00066189	0.000640842
Haemophilus influenzae	9.37e-05	0.00952875	6.91e-05	4.51e-05	2.6e-05	2.23e-05	4.51e-05	2.98e-05	5.26e-05	5.02e-05
Leptothrix cholodnii	0.00464832	0.00833766	0.000331587	0.00011524	0.0033782	0.0083069	0.000779209	0.000519907	0.000468269	0.000832986
Leptothrix cholodnii SP-6	0.00464832	0.00833766	0.000331587	0.00011524	0.0033782	0.0083069	0.000779209	0.000519907	0.000468269	0.000832986
Dechloromonas aromatica	0.00520147	0.00521867	6.91e-05	5.39e-05	0.00263379	0.000597176	0.000140804	0.000137436	9.68e-05	0.000172492
Dechloromonas aromatica RCB	0.00520147	0.00521867	6.91e-05	5.39e-05	0.00263379	0.000597176	0.000140804	0.000137436	9.68e-05	0.000172492
Acinetobacter gyllenbergii	8.7e-05	0.00490945	7.18e-05	7.39e-05	4.93e-05	3.18e-05	1.78e-05	1.72e-05	8.52e-05	2.4e-05
Pseudomonas azotoformans	0.000298887	0.00467657	4.01e-05	2.38e-05	0.000111309	6.2e-05	5.19e-05	0.000601283	5.05e-05	6.33e-05
Comamonas testosteroni	0.00259164	0.00416692	0.0012324	0.000983295	0.000615497	0.00101069	0.000652075	0.000535278	0.00105334	0.000349352
Variovorax paradoxus	0.00591356	0.00379852	0.00145345	0.00106346	0.00136518	0.00247105	0.00144906	0.0014033	0.00122592	0.00087993
Stenotrophomonas sp. ASS1	7.44e-06	0.00350648	0	0	1.1e-06	7.02e-07	0	1.81e-06	3.16e-06	2.18e-06
Mycolicibacterium helvum	0.000141868	0.00329841	2.35e-05	2.76e-05	1.3e-05	1.93e-05	0.000136703	0.000130203	4e-05	3.17e-05
Dechloromonas sp. TW-R-39-2	0.00276712	0.00320297	0.000150596	0.000102714	0.0035423	0.000440375	0.000195486	0.000220621	0.000155739	0.00015175
Polaromonas naphthalenivorans	0.00202307	0.00316289	0.00114536	0.000993316	0.0013368	0.0118673	0.000928216	0.000922269	0.00107754	0.000537128
Polaromonas naphthalenivorans CJ2	0.00202307	0.00316289	0.00114536	0.000993316	0.0013368	0.0118673	0.000928216	0.000922269	0.00107754	0.000537128
Opitutus sp. GAS368	0.00171729	0.00306936	0.000916008	0.000701459	0.000280911	0.000468821	0.0016336	0.00148467	0.00093759	0.000488001
Rhodoferax sp. AJA081-3	0.00561082	0.00295674	0.00167313	0.00109478	0.00127301	0.00145966	0.00127818	0.00107508	0.00153213	0.000906131
Curvibacter sp. AEP1-3	0.00485437	0.00294529	0.00179195	0.00148559	0.000921266	0.00112429	0.000822954	0.000887006	0.00193095	0.00129478
Rhodoferax saidenbachensis	0.00608215	0.00294529	0.00142444	0.00119248	0.00137618	0.00139944	0.00103758	0.00100274	0.00151424	0.000524028
Rhodoferax sediminis	0.00370373	0.00280976	0.00285855	0.00200918	0.00116038	0.00222365	0.00159123	0.00147653	0.00246972	0.000805693
Ramlibacter tataouinensis	0.00318859	0.00264942	0.000798571	0.000511063	0.000728346	0.00139083	0.000885838	0.000818288	0.000752387	0.000513111
Prevotella copri	0.0026371	0.00256353	0.000841401	0.000405844	0.345136	0.165814	0.00121666	0.00384912	0.00236134	0.000282757
Rhizobacter sp. AJA081-3	0.00568134	0.0025139	0.00031777	0.000230479	0.00102487	0.0021557	0.000650708	0.000381566	0.000606119	0.000941067
Sulfurimicrobium lacus	0.000589511	0.00251008	4.28e-05	2.51e-05	0.000153984	0.000193498	0.000112097	0.000142861	4.84e-05	3.93e-05
Limnohabitans sp. 63ED37-2	0.0016465	0.00240891	0.00489505	0.00414237	0.000549504	0.00103562	0.00186874	0.00132373	0.00528249	0.0038647
Rhodoferax ferrireducens	0.00204759	0.00230011	0.00170629	0.0012526	0.000960202	0.00206702	0.00131372	0.00133006	0.00155107	0.000471625
Rhodoferax ferrireducens T118	0.00204759	0.00230011	0.00170629	0.0012526	0.000960202	0.00206702	0.00131372	0.00133006	0.00155107	0.000471625
Rubrivivax gelatinosus	0.00299273	0.00229438	0.000194807	0.000147807	0.000718887	0.0015968	0.00032262	0.000251364	0.000429334	0.000605907
Rubrivivax gelatinosus IL144	0.00299273	0.00229438	0.000194807	0.000147807	0.000718887	0.0015968	0.00032262	0.000251364	0.000429334	0.000605907
Sulfuricella denitrificans	0.000376295	0.00226003	4.56e-05	4.89e-05	8.03e-05	0.000159083	0.000105262	0.000207058	5.58e-05	2.62e-05
Sulfuricella denitrificans skB26	0.000376295	0.00226003	4.56e-05	4.89e-05	8.03e-05	0.000159083	0.000105262	0.000207058	5.58e-05	2.62e-05
Bradyrhizobium erythrophlei	0.00192197	0.00220467	0.000301191	0.00020668	0.0001916	0.000232128	0.000388237	0.000374333	0.000393556	0.00031005
Frankia inefficax	0.000274921	0.00218558	2.21e-05	3.88e-05	2.44e-05	3.41e-05	7.11e-05	0.000104885	4.95e-05	5.13e-05
Rhizobacter gummiphilus	0.00303323	0.00214168	0.000149214	8.52e-05	0.0005902	0.00153675	0.000277508	0.000221525	0.000226242	0.000349352
Methylocystis rosea	0.000231397	0.00207105	4.56e-05	2.88e-05	2.73e-05	9.13e-05	7.52e-05	6.51e-05	4.1e-05	6e-05
Acidovorax sp. 1608163	0.011042	0.00196989	0.00108595	0.000749058	0.000920386	0.00125194	0.000622	0.000525332	0.000993361	0.000466166
Sorangium cellulosum	0.00126166	0.00192217	0.000237637	0.000191649	0.000171143	0.000228791	0.000881737	0.000599475	0.000323053	0.000647393
Kinneretia sp. DAIF2	0.00360538	0.00191453	0.000298428	0.000145302	0.000669612	0.00146335	0.000363631	0.000290243	0.000403027	0.000407213
Aquirufa nivalisilvae	0.000210185	0.00184391	0.00150181	0.00152693	8.23e-05	0.000182787	0.000478462	0.000404171	0.000548243	0.000169217
Schlegelella thermodepolymerans	0.00156358	0.00184391	0.000222439	0.000156576	0.000550604	0.00140277	0.000215991	0.000234184	0.000279909	0.000299133
Staphylococcus saprophyticus	2.75e-07	0.00184009	5.25e-05	2.76e-05	6.38e-06	4.39e-06	1.37e-05	1.54e-05	1.26e-05	9.28e-05
Nitrosomonas sp. Is79A3	0.000347371	0.00180573	4.84e-05	3.13e-05	0.000465032	0.000110094	0.000123033	8.14e-05	3.58e-05	4.48e-05
Polaromonas sp. JS666	0.00225557	0.00180573	0.0017809	0.00147682	0.000679071	0.00305471	0.0012563	0.00108321	0.00151951	0.000504377
Pseudomonas aeruginosa	0.00304893	0.00175992	0.00015474	0.000126513	0.000413998	0.00047005	0.000183182	0.000214292	0.000204144	0.000159392
Paucibacter sp. KCTC 42545	0.0023035	0.00175228	0.000591329	0.000345719	0.000463933	0.000863192	0.000406009	0.000358057	0.000667151	0.00111247
Rhodopseudomonas palustris	0.00155669	0.00174847	0.000315007	0.000274321	0.000274312	0.000330106	0.000598761	0.000558787	0.000434595	0.000558963
Rhodoplanes sp. Z2-YC6860	0.000729175	0.00171983	4.84e-05	4.89e-05	8.89e-05	0.000151006	0.000236497	0.000295669	9.26e-05	0.000148475
Rhodoferax antarcticus	0.00169388	0.00168929	0.00170491	0.00119499	0.0009767	0.00137889	0.00101571	0.00110943	0.00141849	0.000391929
Acidovorax carolinensis	0.0381088	0.00168357	0.000964364	0.00071148	0.00109219	0.00141665	0.000627468	0.000625696	0.00085972	0.000512019
Aquabacterium olei	0.00207265	0.00168166	0.000158885	0.000146555	0.000474492	0.000909547	0.000203688	0.000165466	0.000259915	0.000216161
Candidatus Nitrotoga sp. AM1P	0.000321201	0.00165112	8.98e-05	7.01e-05	0.000276732	5.3e-05	0.000121666	8.32e-05	7.68e-05	3.93e-05
Acidovorax avenae	0.00219001	0.0016473	0.000518104	0.000407097	0.000434896	0.000756258	0.00032262	0.000349016	0.000480896	0.000252188
Acidovorax avenae subsp. avenae	0.00219001	0.0016473	0.000518104	0.000407097	0.000434896	0.000756258	0.00032262	0.000349016	0.000480896	0.000252188
Mycolicibacterium sarraceniae	0.000104679	0.00161676	2.9e-05	1.5e-05	1.32e-05	1.74e-05	8.89e-05	8.68e-05	2.53e-05	1.86e-05
Oceanobacillus iheyensis	4.96e-06	0.00160149	3.32e-05	3.76e-05	1.01e-05	1.16e-05	4.24e-05	4.43e-05	2.74e-05	6.55e-06
Oceanobacillus iheyensis HTE831	0	0.00160149	9.67e-06	2.63e-05	5.28e-06	6.5e-06	4.1e-06	7.23e-06	7.37e-06	5.46e-06
Aquaspirillum sp. LM1	0.00963216	0.00157476	0.000160267	9.14e-05	0.00539385	0.00974251	0.000117565	0.000339069	0.000168366	0.000251097
Rhodoferax koreense	0.00165862	0.00154422	0.000614817	0.000448433	0.000569962	0.00105493	0.000538611	0.00055517	0.000557713	0.000366819
Ottowia sp. 27C	0.00185641	0.00148505	0.000605145	0.000617534	0.000357024	0.000785231	0.000438818	0.00030471	0.000589282	0.000367911
Acinetobacter sp. MYb10	0.000105506	0.00147551	0.00136503	5.39e-05	4.33e-05	1.35e-05	1.37e-06	1.63e-05	3.26e-05	2.95e-05
Hydrogenophaga sp. PBL-H3	0.0022597	0.00144687	0.000765412	0.000637576	0.000550604	0.00092377	0.000589191	0.000493685	0.000700825	0.000340618
Sulfuritalea hydrogenivorans	0.00172804	0.00144306	7.74e-05	7.01e-05	0.000276732	0.000292003	0.000228295	0.000253172	0.000115752	0.000125548
Sulfuritalea hydrogenivorans sk43H	0.00172804	0.00144306	7.74e-05	7.01e-05	0.000276732	0.000292003	0.000228295	0.000253172	0.000115752	0.000125548
Variovorax sp. HW608	0.00143604	0.00140679	0.000237637	0.000187891	0.000397939	0.000823684	0.000273407	0.000247747	0.000236765	0.00037337
Lacunisphaera limnophila	0.00112227	0.00140106	0.000921534	0.000612524	0.000146065	0.000407189	0.0014969	0.00134995	0.000737655	0.000414855
Acidovorax sp. JMULE5	0.00849667	0.00135716	0.000616198	0.000587472	0.000673571	0.000901821	0.000449754	0.000346303	0.000599805	0.000279481
Salmonella enterica	0.000307427	0.00133425	0.000150596	0.000150313	7.9e-05	7.2e-05	0.000102528	0.000106694	9.47e-05	0.00012664
Xanthomonas euvesicatoria	0.0021261	0.00133425	0.000595474	0.00143423	0.00117798	0.000115186	0.000977429	0.0015344	0.00225611	0.000621191
Xanthomonas euvesicatoria pv. alfalfae	0.00209304	0.00133425	0.000595474	0.00143298	0.00117336	0.000107987	0.000974695	0.0015335	0.0022519	0.000611366
Xanthomonas euvesicatoria pv. alfalfae CFBP 3836	0.00208009	0.00133425	0.000595474	0.00143298	0.00117292	0.000104651	0.000973328	0.00153169	0.00225085	0.000610274
Psychrobacter sp. P11F6	1.63e-05	0.00132471	5.94e-05	4.01e-05	1.96e-05	1.05e-05	2.73e-05	1.54e-05	2.63e-05	2.18e-05
Methylibium petroleiphilum	0.000776005	0.00130944	8.7e-05	7.01e-05	0.000260893	0.000601565	0.000133969	0.000118448	0.000166262	0.00018996
Methylibium petroleiphilum PM1	0.000776005	0.00130944	8.7e-05	7.01e-05	0.000260893	0.000601565	0.000133969	0.000118448	0.000166262	0.00018996
Faecalibacterium prausnitzii	0.000982059	0.00127699	0.00037718	0.000146555	0.0608643	0.0529823	0.000597394	0.00193134	0.000995466	0.000169217
Acinetobacter guillouiae	5.32e-05	0.00127126	0.00129733	2.13e-05	3.63e-05	1.07e-05	4.1e-06	1.99e-05	2.42e-05	2.51e-05
Rhodoferax sp. BAB1	0.00248752	0.00124263	0.000663173	0.000548641	0.000572821	0.000885843	0.00059466	0.000660055	0.000789217	0.000465075
Hydrogenophaga sp. PBC	0.00132061	0.00122736	0.000310862	0.000225469	0.000320727	0.000625796	0.000292545	0.000310136	0.000302007	0.000191052
Methylovulum psychrotolerans	6.5e-05	0.00121591	4.97e-05	4.76e-05	7.59e-05	0.000113606	8.2e-05	4.61e-05	5.37e-05	3.28e-05
Acidovorax sp. KKS102	0.0117756	0.00121209	0.000704621	0.000419623	0.000718007	0.000986806	0.000463424	0.000324603	0.00048721	0.000269656
Stenotrophomonas maltophilia D457	1.93e-05	0.00120255	2.76e-06	1.25e-06	4.4e-07	1.93e-06	1.37e-06	0	0	1.09e-06
Gallionella capsiferriformans	0.000217623	0.00120064	4.28e-05	2.76e-05	0.000124727	0.000143631	9.02e-05	9.04e-05	3.05e-05	3.71e-05
Gallionella capsiferriformans ES-2	0.000217623	0.00120064	4.28e-05	2.76e-05	0.000124727	0.000143631	9.02e-05	9.04e-05	3.05e-05	3.71e-05
Hydrogenophaga sp. BPS33	0.00172473	0.00120064	0.000714293	0.000449685	0.000424337	0.000936588	0.000349961	0.000335453	0.00052404	0.000258739
Bradyrhizobium diazoefficiens	0.00099721	0.001193	0.00017132	0.000127766	0.000119668	0.000164702	0.000298013	0.000271256	0.000251497	0.000219437
Anaeromyxobacter sp. Fw109-5	0.000558658	0.00118155	5.66e-05	3.51e-05	4.71e-05	8.41e-05	0.000127134	0.000111215	7.16e-05	0.000123365
Kocuria palustris	0.000114046	0.00117964	1.24e-05	1.38e-05	1.23e-05	1.07e-05	3.14e-05	5.7e-05	7.37e-06	2.51e-05
Methylotenera versatilis	0.000252884	0.00117964	0.000207242	0.000214196	0.000417077	0.000276903	0.000267939	0.000198017	9.58e-05	0.000105897
Methylotenera versatilis 301	0.000252884	0.00117964	0.000207242	0.000214196	0.000417077	0.000276903	0.000267939	0.000198017	9.58e-05	0.000105897
Escherichia coli	0.000656451	0.00117391	0.000515341	0.000665133	0.00254492	0.000671449	0.000352695	0.000331836	0.000292536	0.000193235
Ramlibacter tataouinensis TTB310	0.00153659	0.00117391	0.000433826	0.000260542	0.000375062	0.000654417	0.000401908	0.000420446	0.000360935	0.000257647
Verminephrobacter eiseniae	0.00115946	0.00117391	0.000613435	0.000445928	0.000339645	0.00077768	0.000467525	0.000493685	0.000571393	0.000293674
Verminephrobacter eiseniae EF01-2	0.00115946	0.00117391	0.000613435	0.000445928	0.000339645	0.00077768	0.000467525	0.000493685	0.000571393	0.000293674
Halomonas sp. JS92-SW72	0.000307427	0.00116246	0.00201301	0.00151941	0.000107569	8.78e-05	0.000970594	0.00169354	0.00169208	0.00129588
Ferriphaselus amnicola	0.000214317	0.00115865	9.67e-05	7.52e-05	7.37e-05	9.66e-05	9.43e-05	0.000135628	7.26e-05	6.22e-05
Nocardioides sp. S5	0.00087187	0.0011491	8.7e-05	4.38e-05	0.000151565	5.16e-05	0.000159943	0.00010579	9.68e-05	0.000509835
Hydrogenophaga sp. PAMC20947	0.00112641	0.00114337	0.000974035	0.00074029	0.000399699	0.000754327	0.000564585	0.00054884	0.000920753	0.000353719
Pseudomonas putida	0.00204125	0.00113383	0.000440734	0.000303131	0.000396839	0.000364521	0.000650708	0.000495494	0.000412497	0.000393021
Phycicoccus sp. HDW14	0.00102145	0.00112619	4.14e-05	3.63e-05	5.92e-05	3.51e-05	9.3e-05	5.33e-05	2.74e-05	0.000124457
Xylophilus rhododendri	0.000874625	0.00112429	0.000262506	0.000187891	0.000271672	0.000591557	0.000241965	0.000262214	0.000257811	0.000173584
Bradyrhizobium lablabi	0.000723666	0.00111474	8.01e-05	0.000117745	6.64e-05	7.11e-05	0.000199587	0.000119352	0.000106281	0.000106989
Stenotrophomonas maltophilia R551-3	1.68e-05	0.00111283	0	0	1.54e-06	3.69e-06	0	0	0	0
Bradyrhizobium icense	0.00169663	0.00110329	6.22e-05	5.51e-05	8.98e-05	0.000111499	0.000170879	0.000107598	0.000102072	0.000111356
Aerococcus urinaeequi	4.96e-06	0.0010842	1.24e-05	1.75e-05	1.3e-05	1.51e-05	8.2e-06	3.44e-05	1.05e-05	9.83e-06
Pseudoalteromonas shioyasakiensis	5.78e-06	0.0010842	2.9e-05	1e-05	7.7e-06	1.46e-05	1.23e-05	1.81e-05	4.21e-06	1.53e-05
Duganella sp. AF9R3	0.00355304	0.00107847	0.000125727	6.64e-05	0.000593279	0.000310616	0.000274774	0.000362578	0.000172575	0.00062665
Luteitalea pratensis	0.000545435	0.00107847	0.00016303	0.000131524	5.19e-05	6.9e-05	0.000775108	0.000856263	0.000129432	0.000159392
Cloacibacterium normanense	0.00155807	0.00106893	0.000455931	0.000552399	0.000311048	0.000358024	0.000200954	0.000251364	0.000350412	8.52e-05
Dialister massiliensis	0.00022754	0.00106893	2.76e-05	1.38e-05	0.000697769	0.000438795	3.14e-05	2.71e-05	2.1e-05	1.31e-05
Methylosinus sp. C49	9.5e-05	0.00106511	3.87e-05	2.76e-05	2.11e-05	2.86e-05	4.92e-05	7.05e-05	4e-05	5.46e-05
Variovorax sp. RKNM96	0.000563065	0.00105748	0.000146451	0.000159081	0.000157064	0.000289721	0.000199587	0.000107598	0.00017468	0.000108081
Alicycliphilus denitrificans	0.00506539	0.00105175	0.000323297	0.000214196	0.000464153	0.000717102	0.000348594	0.000351728	0.000283066	0.000206336
Cupriavidus taiwanensis	0.00095644	0.00103648	0.000227966	0.000166597	0.000288171	0.000487257	0.000377301	0.000444859	0.000307268	0.00022162
Vitreoscilla filiformis	0.000879583	0.00102503	0.000323297	0.000280584	0.000540485	0.000780314	0.000120299	0.000149191	0.000280961	0.00016485
Sideroxydans lithotrophicus	0.000528356	0.00102121	0.000103621	7.14e-05	9.53e-05	0.000163999	0.000114831	0.000143765	8.84e-05	6.11e-05
Sideroxydans lithotrophicus ES-1	0.000528356	0.00102121	0.000103621	7.14e-05	9.53e-05	0.000163999	0.000114831	0.000143765	8.84e-05	6.11e-05
Mycobacterium sp. ELW1	0.000110189	0.00101358	3.45e-05	3.63e-05	9.02e-06	9.66e-06	3.01e-05	2.08e-05	9.47e-06	1.53e-05
Candidatus Accumulibacter phosphatis	0.0011052	0.00101167	9.95e-05	7.77e-05	0.000246815	0.000267245	0.00018455	0.000312848	9.79e-05	7.97e-05
Candidatus Accumulibacter phosphatis clade IIA str. UW-1	0.0011052	0.00101167	9.95e-05	7.77e-05	0.000246815	0.000267245	0.00018455	0.000312848	9.79e-05	7.97e-05
Acidovorax antarcticus	0.0017038	0.00100976	0.000399285	0.000199164	0.000315668	0.000594191	0.000241965	0.000232376	0.000351465	0.00019651
Nocardioides sp. zg-1228	0.000750111	0.00100594	3.04e-05	1.63e-05	0.00010009	4.39e-05	0.000102528	7.78e-05	3.37e-05	0.00037992
Staphylococcus epidermidis	3.99e-05	0.000994487	0.000268032	0.000129018	3.41e-05	3.07e-05	9.98e-05	0.000292956	0.000144164	7.53e-05
Hydrogenophaga sp. RAC07	0.00236658	0.000986852	0.000700477	0.000536115	0.000644094	0.000924296	0.000582356	0.000469272	0.000649263	0.000387562
Serpentinomonas raichei	0.000712096	0.000986852	0.00048909	0.000356993	0.000433796	0.000595771	0.000366365	0.00033274	0.000465112	0.000216161
Acinetobacter johnsonii	0.010636	0.000979217	0.000457313	0.0002643	0.00194988	0.0013199	0.000247433	0.00022243	0.00163315	0.000250005
Arcobacter suis	0.00394063	0.000977308	0.000102239	8.39e-05	0.0135821	0.0121955	9.98e-05	0.000286627	0.000687145	0.000124457
Arcobacter suis CECT 7833	0.00394063	0.000977308	0.000102239	8.39e-05	0.0135821	0.0121955	9.98e-05	0.000286627	0.000687145	0.000124457
Mitsuaria sp. 7	0.00161923	0.000977308	0.000106384	0.000116492	0.000385621	0.000984699	0.000144906	0.000158232	0.000194674	0.000258739
Anaeromyxobacter dehalogenans	0.000504941	0.000971582	1.38e-05	1.75e-05	3.98e-05	4.93e-05	6.7e-05	6.15e-05	3.16e-05	7.75e-05
Methylocystis sp. SC2	0.000200268	0.000963946	1.8e-05	1.25e-05	1.47e-05	3.95e-05	3.28e-05	1.27e-05	2.84e-05	3.17e-05
Simplicispira suum	0.00225171	0.000946767	0.000740543	0.000564925	0.000424117	0.000759946	0.000515372	0.000465655	0.000576655	0.000275115
Acidovorax sp. T1	0.0168234	0.000944858	0.00052363	0.000460959	0.000574361	0.000833517	0.000369099	0.000379758	0.000489315	0.000174676
Acinetobacter lwoffii	0.000821183	0.000944858	5.94e-05	5.26e-05	0.000170043	8.66e-05	5.06e-05	3.07e-05	9.15e-05	0.00010153
Collinsella aerofaciens	0.000840466	0.00094295	7.74e-05	5.26e-05	0.0109848	0.0198357	0.00026247	0.000348111	0.000138902	6.66e-05
Psychrobacter sp. DAB_AL43B	1.96e-05	0.000933406	3.32e-05	2e-05	1.06e-05	6.85e-06	1.91e-05	2.71e-05	1.58e-05	1.42e-05
Micrococcus luteus	0.000127268	0.000929588	0.000142306	5.01e-05	2.02e-05	2.41e-05	9.16e-05	0.000347207	0.00013785	0.000147383
Paludibacter propionicigenes	0.00024765	0.00092577	0.00019757	0.000224216	0.000609558	0.000724653	5.74e-05	9.49e-05	0.000116804	3.82e-05
Paludibacter propionicigenes WB4	0.00024765	0.00092577	0.00019757	0.000224216	0.000609558	0.000724653	5.74e-05	9.49e-05	0.000116804	3.82e-05
Hydrogenophaga crassostreae	0.00142474	0.000920044	0.00107489	0.000948222	0.000382101	0.000845106	0.000530409	0.000535278	0.00100283	0.00032315
Marmoricola scoriae	0.000271616	0.000904774	4.42e-05	5.01e-06	0.000136166	4.39e-05	0.000105262	7.6e-05	5.16e-05	0.000401755
Azospira restricta	0.00201591	0.000885685	5.53e-05	2.51e-05	0.000434896	0.000362414	0.000166778	0.000200729	5.05e-05	0.000103714
Janibacter limosus	0.000401363	0.000876141	4.42e-05	6.26e-06	1.61e-05	1.26e-05	3.69e-05	3.98e-05	2.1e-05	6.77e-05
Hydrogenophaga sp. YM1	0.001314	0.000872324	0.000298428	0.000205427	0.000280251	0.000554508	0.000273407	0.00030019	0.000283066	0.000257647
Nibricoccus aquaticus	0.000727522	0.000858962	0.00172149	0.00119248	6.31e-05	0.000218959	0.00209703	0.00199463	0.0012659	0.000712896
Paracoccus sp. Arc7-R13	0.000803002	0.000851327	8.43e-05	4.38e-05	0.000222397	4.88e-05	0.000128501	6.33e-05	7.68e-05	0.000141924
Pseudomonas fluorescens	0.00186936	0.000847509	0.000559552	0.00029311	0.00100596	0.000600687	0.000407376	0.00125682	0.000441962	0.00281883
Roseateles depolymerans	0.00118866	0.000841783	0.000234874	0.000152818	0.000357024	0.000658105	0.000191385	0.000157328	0.000235713	0.000234721
Bradyrhizobium sp. CCBAU 051011	0.00184429	0.000839874	6.77e-05	2.51e-05	9.22e-05	0.000106758	9.57e-05	0.000141053	0.000109438	0.000123365
Urbifossiella limnaea	0.000438552	0.000837965	0.00021415	0.00017286	7.39e-05	6.58e-05	0.000319886	0.00046023	0.000293589	0.000708529
Brevundimonas diminuta	0.000188423	0.000828421	2.35e-05	1e-05	1.91e-05	1.4e-05	5.19e-05	1.63e-05	8.84e-05	2.62e-05
Sphingomonas sp. PAMC26645	0.000206329	0.000822695	5.8e-05	1.5e-05	0.000272992	9.36e-05	0.000120299	0.000107598	3.47e-05	0.000286032
Mycobacterium sp. DL592	0.000170793	0.000813151	9.67e-06	8.77e-06	1.39e-05	8.25e-06	8.2e-06	1.54e-05	1.37e-05	1.97e-05
Hydrogenophaga pseudoflava	0.000882062	0.000807424	0.000236255	0.000196659	0.000227017	0.000415266	0.000176347	0.000150095	0.000250445	0.000163759
Variovorax sp. PBS-H4	0.000867462	0.000805516	0.000316389	0.000200417	0.00019644	0.000387523	0.000293912	0.000292052	0.000311478	0.000169217
Rhodoferax sp. PAMC29310	0.00123329	0.000799789	0.00155431	0.001443	0.000608018	0.00145159	0.00107585	0.00104253	0.00134272	0.000398479
Psychrobacter sp.	1.46e-05	0.000780701	1.8e-05	1.25e-06	1.54e-06	1.58e-06	2.73e-06	2.71e-06	3.16e-06	6.55e-06
Pseudomonas tolaasii	0.000898315	0.000771157	0.000183754	0.000362003	0.00610944	8.11e-05	0.000406009	0.000618463	0.00133956	0.000198694
Achromobacter xylosoxidans	0.00107792	0.000769248	0.000302573	0.000180375	0.000234716	0.000359253	0.000339024	0.000326411	0.000325157	0.000199786
Stenotrophomonas sp. WZN-1	2.75e-05	0.000765431	1.24e-05	0	5.28e-06	4.39e-06	6.84e-06	2.62e-05	3.16e-06	1.09e-06
Psychrobacter sp. KCTC 72983	1.98e-05	0.000759704	2.21e-05	1.5e-05	4.84e-06	4.39e-06	1.64e-05	4.52e-06	1.89e-05	1.09e-06
Bradyrhizobium paxllaeri	0.00172638	0.000757796	6.77e-05	8.52e-05	8.36e-05	9.01e-05	0.000149007	0.000143765	0.000122066	0.000122273
Stenotrophomonas maltophilia JV3	1.1e-06	0.000757796	1.66e-05	2e-05	6.6e-06	2.63e-06	1.5e-05	1.72e-05	3.05e-05	3.28e-06
Sulfuricaulis limicola	0.000192831	0.000755887	4.28e-05	4.89e-05	4.44e-05	7.71e-05	0.00013807	0.000142861	3.79e-05	0.000148475
Anaeromyxobacter dehalogenans 2CP-C	0.000316793	0.000753978	5.53e-06	1.5e-05	2.64e-05	3.42e-05	4.1e-05	5.43e-05	2.63e-05	5.35e-05
Acidovorax sp. RAC01	0.00550091	0.000752069	0.000526394	0.000338203	0.000536525	0.000726408	0.000392339	0.000352632	0.000521935	0.000252188
Aquisphaera giovannonii	0.00029145	0.000748252	7.18e-05	4.13e-05	5.76e-05	4.86e-05	0.000247433	0.000314656	0.000122066	0.000134282
Variovorax sp. PAMC 28711	0.0013005	0.000746343	0.000357837	0.000271815	0.000330186	0.000560126	0.000326721	0.000245938	0.00034936	0.00025983
Rhodococcus fascians	0.000195585	0.000738708	7.74e-05	2.63e-05	4.2e-05	2.18e-05	6.15e-05	6.96e-05	4e-05	0.000185593
Phenylobacterium zucineum	0.000577665	0.000732981	4.14e-05	1.88e-05	7.52e-05	7.71e-05	0.000259736	0.000119352	6.42e-05	9.39e-05
Phenylobacterium zucineum HLK1	0.000577665	0.000732981	4.14e-05	1.88e-05	7.52e-05	7.71e-05	0.000259736	0.000119352	6.42e-05	9.39e-05
Aeromonas veronii	0.00475272	0.000725346	0.000421391	0.000196659	0.00135	0.00112482	0.000349961	0.000182645	0.00180994	0.0018603
Delftia acidovorans	0.000883715	0.000725346	0.000355074	0.000195406	0.000238236	0.000364346	0.000217358	0.000220621	0.000240974	0.000149566
Denitratisoma oestradiolicum	0.000879583	0.000723437	0.00017132	0.000150313	0.000161683	0.00011185	0.000205055	0.000221525	9.05e-05	8.52e-05
Brevundimonas sp. LVF2	0.000496126	0.000721528	5.11e-05	2.88e-05	0.000140566	6.27e-05	0.00010116	5.06e-05	8.63e-05	0.000122273
Enterocloster bolteae	3.17e-05	0.000717711	2.49e-05	1.88e-05	0.000577661	0.000776978	2.05e-05	2.89e-05	3.05e-05	7.64e-06
Comamonas kerstersii	0.000961398	0.000715802	0.000578895	0.00044217	0.000282451	0.000490945	0.000315785	0.000224238	0.000507203	0.000239088
Azoarcus sp. M9-3-2	0.00150601	0.000710075	4.7e-05	4.26e-05	0.000222837	0.000177169	7.52e-05	0.000204346	5.26e-05	5.24e-05
Mycolicibacterium anyangense	8.4e-05	0.000704349	0	1.5e-05	9.24e-06	9.48e-06	3.28e-05	1.72e-05	7.37e-06	1.42e-05
Hydrogenophaga sp. BA0156	0.00132364	0.000700531	0.000236255	0.000216701	0.000347784	0.000679878	0.000349961	0.000231471	0.000323053	0.000252188
Comamonas testosteroni TK102	0.000219276	0.000698623	4.28e-05	3.01e-05	3.63e-05	5.95e-05	1.37e-05	1.27e-05	3.26e-05	6.55e-06
Ottowia oryzae	0.0014005	0.000690987	0.000464221	0.000398329	0.000328206	0.000736944	0.000345859	0.000275777	0.0004367	0.00027839
Cupriavidus pauculus	0.000692537	0.000677626	0.000106384	9.9e-05	0.000177302	0.000385767	0.0002488	0.000271256	0.000127327	0.000138649
Herbaspirillum seropedicae	0.00055425	0.000677626	0.000135398	7.64e-05	0.000108449	0.000160136	9.98e-05	0.000119352	0.000105229	7.42e-05
Massilia violaceinigra	0.0014129	0.000677626	9.95e-05	8.39e-05	0.000308408	0.00018665	0.000143539	0.000171795	0.000123118	0.000223804
Cupriavidus oxalaticus	0.000537722	0.000675717	0.000102239	8.89e-05	0.000122967	0.000181909	0.000191385	0.000207058	0.000126275	0.000146291
Bradyrhizobium canariense	0.00046968	0.000671899	5.39e-05	5.64e-05	5.41e-05	6.08e-05	0.000121666	8.95e-05	4.52e-05	6.99e-05
Novosphingobium sp. ABRDHK2	0.000234427	0.000671899	1.93e-05	1.63e-05	5.72e-05	5.97e-05	9.02e-05	4.34e-05	8.42e-05	8.19e-05
Sterolibacterium denitrificans	0.000442959	0.000669991	6.77e-05	6.64e-05	0.000119668	9.85e-05	8.61e-05	0.000277585	6.42e-05	4.26e-05
Mycolicibacterium aichiense	3.97e-05	0.000666173	1.11e-05	5.39e-05	9.46e-06	1.09e-05	3.14e-05	2.17e-05	1.26e-05	2.51e-05
Prevotella sp. WR041	0.000180985	0.000664264	0.000167175	0.000145302	0.0137902	0.00781403	0.000202321	0.000225142	0.000489315	4.59e-05
Bradyrhizobium japonicum	0.000228367	0.00065472	4.01e-05	1.75e-05	9.66e-05	0.000223173	0.000158576	0.000106694	6.95e-05	0.000124457
Methylosinus trichosporium	0.000153714	0.000650902	3.59e-05	1.38e-05	2.29e-05	3.56e-05	8.61e-05	3.26e-05	2.32e-05	4.69e-05
Methylosinus trichosporium OB3b	0.000153714	0.000650902	3.59e-05	1.38e-05	2.29e-05	3.56e-05	8.61e-05	3.26e-05	2.32e-05	4.69e-05
Acidovorax monticola	0.00264564	0.000648994	0.000203097	0.000112734	0.000326007	0.000588396	0.000218725	0.000188975	0.000200987	0.000181226
Actinomarinicola tropica	0.000457559	0.000647085	0.000281849	0.000255532	5.68e-05	3.99e-05	0.000647974	0.00050544	0.000293589	0.000393021
Phocaeicola vulgatus	0.000504665	0.000645176	0.000157504	7.01e-05	0.016455	0.0354734	0.000270673	0.000663672	0.000509308	3.71e-05
Thauera sp. MZ1T	0.0042566	0.00063945	4.84e-05	3.76e-05	0.000220417	0.000213691	7.79e-05	0.000199825	5.68e-05	6e-05
Mycobacterium sp. EPa45	0.000122861	0.000637541	2.35e-05	2.51e-05	1.25e-05	1.55e-05	4.24e-05	4.07e-05	2e-05	2.07e-05
Sphingomonas sp. DH-S5	0.000210185	0.000637541	4.14e-05	1.75e-05	0.000176642	8.24e-05	5.33e-05	8.59e-05	0.000105229	0.000240179
Streptomyces venezuelae	0.000249027	0.000637541	8.01e-05	4.13e-05	6.69e-05	4.9e-05	0.000150374	0.000165466	9.47e-05	0.000177951
Bradyrhizobium sp.	0.000189249	0.000631814	1.66e-05	7.52e-06	8.12e-05	0.000233357	5.6e-05	1.99e-05	7.89e-05	4.8e-05
Methylobacterium nodulans	0.000212389	0.000631814	2.07e-05	2.25e-05	4.6e-05	3.49e-05	7.79e-05	7.23e-05	6.52e-05	0.000111356
Methylobacterium nodulans ORS 2060	0.000212389	0.000631814	2.07e-05	2.25e-05	4.6e-05	3.49e-05	7.79e-05	7.23e-05	6.52e-05	0.000111356
Sulfuriferula plumbiphila	0.000266106	0.000631814	0.000105002	5.39e-05	7.74e-05	6.95e-05	7.79e-05	0.000153711	4.52e-05	0.000128823
Pseudomonas stutzeri	0.00301284	0.000629906	0.000364745	0.000189143	0.000453374	0.000402624	0.00043335	0.000361674	0.00037672	0.000311141
Conexibacter woesei	0.000288144	0.000627997	4.42e-05	5.26e-05	5.74e-05	3.99e-05	0.000200954	0.000158232	8.73e-05	0.000103714
Conexibacter woesei DSM 14684	0.000288144	0.000627997	4.42e-05	5.26e-05	5.74e-05	3.99e-05	0.000200954	0.000158232	8.73e-05	0.000103714
Diaphorobacter sp. HDW4A	0.00254729	0.000626088	0.000263888	0.000229227	0.000357903	0.000597	0.000181815	0.00020525	0.000284118	0.000181226
Denitratisoma sp. DHT3	0.000614303	0.000624179	3.87e-05	3.88e-05	0.000126267	0.000122385	8.07e-05	0.000234184	3.37e-05	4.8e-05
Hylemonella gracilis	0.00113522	0.00062227	0.000500143	0.000404592	0.000310828	0.000577861	0.000406009	0.00037162	0.000447223	0.000235812
Pseudolabrys sp. FHR47	0.000313487	0.000618453	5.53e-05	2.51e-05	4.44e-05	6.22e-05	7.93e-05	8.68e-05	0.000109438	7.97e-05
Agrobacterium tumefaciens	0.00063579	0.000616544	0.000153359	0.000125261	9.92e-05	9.89e-05	0.000255635	0.000188071	0.000888132	0.000177951
Hydrogenophaga sp. NH-16	0.00112751	0.000610818	0.000165793	0.000131524	0.00019622	0.000367506	0.000143539	0.000131107	0.000203092	0.000127732
Polynucleobacter necessarius	0.000307703	0.000607	0.00321224	0.00320417	0.000143645	0.000213164	0.00300884	0.0014693	0.000949165	0.000958534
Nocardioides sp. JS614	0.000354257	0.000603182	3.87e-05	1.38e-05	6.27e-05	4.11e-05	8.48e-05	4.16e-05	3.26e-05	0.000219437
Ottowia sp. oral taxon 894	0.000804655	0.000603182	0.000530538	0.000423381	0.00019556	0.000494808	0.000252901	0.000277585	0.000455641	0.000197602
Undibacterium parvum	0.000564718	0.000601274	0.000270796	0.000274321	8.27e-05	8.87e-05	0.000154475	0.000158232	0.000223085	9.72e-05
Serratia marcescens	0.000242967	0.000599365	9.53e-05	6.14e-05	5.41e-05	5.55e-05	0.00010116	0.000126586	0.000123118	0.000112448
Azoarcus sp. CIB	0.000760855	0.000595547	5.11e-05	3.51e-05	0.000141886	0.000125897	9.98e-05	0.00016637	4.1e-05	4.91e-05
Methylibium sp. Pch-M	0.000761405	0.00059173	0.000117437	7.39e-05	0.000243515	0.000607008	8.61e-05	0.000108502	0.000108386	0.000159392
Methylorubrum populi	0.000162529	0.000589821	2.49e-05	5.14e-05	5.83e-05	4.55e-05	9.84e-05	7.96e-05	8.1e-05	0.000117906
Geobacter sp. M18	0.000213767	0.000587912	8.01e-05	0.000101461	4.91e-05	8.32e-05	0.000103895	9.67e-05	6.52e-05	4.48e-05
Clostridium botulinum	0.000111015	0.000580277	0.00113016	0.000601251	0.000163883	0.000200873	0.000278875	0.00049911	0.000448275	0.000353719
Deinococcus swuensis	0.000114321	0.000580277	1.8e-05	0	4.73e-05	2.81e-05	4.78e-05	3.16e-05	3.37e-05	9.39e-05
Collimonas arenae	0.000460865	0.000578368	0.000388233	0.000354487	0.000126267	0.000196132	0.000254268	0.000377949	0.000237817	0.000140832
Methylomonas denitrificans	7.24e-05	0.000578368	3.87e-05	3.01e-05	2.95e-05	4.35e-05	6.84e-05	5.7e-05	4.31e-05	2.95e-05
Opitutus terrae	0.000503012	0.000578368	0.000871796	0.000637576	6.47e-05	0.000123614	0.00138207	0.00127129	0.000649263	0.000396296
Opitutus terrae PB90-1	0.000503012	0.000578368	0.000871796	0.000637576	6.47e-05	0.000123614	0.00138207	0.00127129	0.000649263	0.000396296
Variovorax sp. PAMC28562	0.000955613	0.000578368	0.000581658	0.000472232	0.000298949	0.000697612	0.000328088	0.000283914	0.000444066	0.000256555
Moraxella osloensis	0.000454805	0.000576459	0.000433826	0.000309394	5.48e-05	5.62e-05	0.000236497	0.000320082	0.00047353	0.000257647
Sphingobium yanoikuyae	0.000640198	0.000576459	0.000232111	0.000117745	7.11e-05	7.59e-05	0.000183182	0.000188975	0.00124065	0.000156117
Conexibacter sp. SYSU D00693	0.000254812	0.000572641	3.73e-05	1.25e-05	5.04e-05	4.07e-05	0.000102528	7.69e-05	4.63e-05	0.000105897
Tsukamurella paurometabola	0.000213767	0.000568824	2.9e-05	2.13e-05	2.05e-05	2.09e-05	5.19e-05	2.8e-05	2.21e-05	4.37e-05
Afipia sp. GAS231	0.000437725	0.000566915	3.87e-05	7.52e-05	3.96e-05	4.14e-05	7.79e-05	6.15e-05	8.1e-05	5.57e-05
Prevotella denticola	6.89e-06	0.000566915	1.8e-05	2.38e-05	0.000475371	0.000407013	1.64e-05	3.35e-05	1.16e-05	8.73e-06
Rhizobium leguminosarum	0.000785096	0.000565006	0.00020586	0.000237995	0.000124287	0.000127477	0.000276141	0.000273064	0.00114594	0.000219437
Arthrobacter sp. NEB 688	0.000948176	0.000563097	1.52e-05	1e-05	3.74e-05	2.84e-05	4.92e-05	5.43e-05	2.74e-05	7.31e-05
Pulveribacter suum	0.00138948	0.000561189	0.0002404	0.000199164	0.000252974	0.000440902	0.000233763	0.000247747	0.000228347	0.000118998
Aromatoleum bremense	0.00053662	0.000555462	9.81e-05	6.64e-05	0.00010009	0.000127828	9.98e-05	0.000152807	4.31e-05	4.26e-05
Corynebacterium tuberculostearicum	3.2e-05	0.000555462	1.66e-05	2.51e-05	2.62e-05	1.62e-05	1.78e-05	2.62e-05	3.37e-05	8.73e-06
Herbaspirillum hiltneri	0.000368306	0.000555462	4.84e-05	4.26e-05	0.000104929	0.000136959	0.00010116	0.000136532	7.47e-05	7.97e-05
Herbaspirillum hiltneri N3	0.000368306	0.000555462	4.84e-05	4.26e-05	0.000104929	0.000136959	0.00010116	0.000136532	7.47e-05	7.97e-05
Xanthobacter sp. YN2	0.000269412	0.000555462	4.28e-05	3.88e-05	5.39e-05	7.18e-05	8.48e-05	0.000104885	6.42e-05	6.55e-05
Mycolicibacterium aurum	0.000276299	0.000553553	9.12e-05	6.51e-05	2.95e-05	3.21e-05	6.97e-05	5.7e-05	6.84e-05	4.59e-05
Paludisphaera borealis	0.000234151	0.000553553	0.000117437	7.89e-05	3.19e-05	3.69e-05	0.000214624	0.00027216	0.000136798	0.000109172
Acidovorax ebreus	0.000286216	0.000547827	1.8e-05	1.63e-05	4e-05	8.24e-05	1.64e-05	3.26e-05	1.68e-05	1.53e-05
Acidovorax ebreus TPSY	0.000286216	0.000547827	1.8e-05	1.63e-05	4e-05	8.24e-05	1.64e-05	3.26e-05	1.68e-05	1.53e-05
Bradyrhizobium genosp. L	0.000326986	0.000545918	2.21e-05	2.13e-05	3.5e-05	4.76e-05	9.98e-05	8.59e-05	7.26e-05	6e-05
Ereboglobus luteus	0.000326159	0.000545918	0.000482182	0.000348224	3.96e-05	5.62e-05	0.000775108	0.000703456	0.000426177	0.000209611
Comamonas piscis	0.000848455	0.000544009	0.000431062	0.000402086	0.000243295	0.000363819	0.000293912	0.000358962	0.000379876	0.000141924
Ralstonia pickettii	0.000518439	0.000542101	0.000150596	0.000134029	0.000139466	0.000264787	0.000225561	0.000170891	0.000205196	0.000255464
Azoarcus sp. DD4	0.00140298	0.000538283	4.28e-05	2.38e-05	0.000218438	0.000188933	7.79e-05	0.000167274	4.63e-05	4.48e-05
Massilia putida	0.000750938	0.000538283	7.74e-05	3.76e-05	0.000145845	0.000162068	0.000128501	0.000157328	9.89e-05	0.0001583
Rhodococcus fascians D188	7.74e-05	0.000538283	4.14e-05	1.63e-05	2.33e-05	4.57e-06	1.5e-05	2.35e-05	1.79e-05	8.84e-05
Ralstonia solanacearum	0.000762232	0.000536374	0.000259743	0.000220459	0.000250334	0.000375408	0.000334923	0.000307423	0.000296746	0.000168126
Sphingopyxis sp. OPL5	0.00041128	0.000534465	0.000160267	5.64e-05	0.000165423	5.37e-05	3.01e-05	4.43e-05	3.79e-05	7.64e-05
Neomicrococcus aestuarii	4.24e-05	0.000532557	4.97e-05	3.88e-05	5.72e-06	3.16e-06	7.11e-05	4.7e-05	5.89e-05	1.97e-05
Sandaracinus amylolyticus	0.000355359	0.00052683	0.000321915	0.000265552	4.95e-05	8.88e-05	0.000351328	0.000283914	0.000182046	0.00024673
Variovorax sp. PAMC26660	0.000761681	0.00052683	0.000251453	0.000151565	0.000243735	0.000484975	0.000247433	0.000237801	0.000292536	0.000153933
Sinorhizobium fredii	0.000426156	0.000524921	0.000110529	7.89e-05	6.86e-05	8.29e-05	0.000133969	0.000132011	0.000725027	0.00010153
Pandoraea pnomenusa	0.000352054	0.000523013	9.95e-05	4.63e-05	6.73e-05	9.94e-05	0.00013807	0.000161849	9.47e-05	7.86e-05
Tistrella mobilis	0.000176302	0.000523013	6.91e-05	4.63e-05	4.25e-05	5.71e-05	7.38e-05	0.00012749	6.63e-05	0.000124457
Tistrella mobilis KA081020-065	0.000176302	0.000523013	6.91e-05	4.63e-05	4.25e-05	5.71e-05	7.38e-05	0.00012749	6.63e-05	0.000124457
Alcaligenes faecalis	0.000431665	0.000521104	0.000505669	0.000458454	0.000120108	0.00016277	0.000349961	0.000291148	0.000392504	0.000430139
Sorangium cellulosum So ce56	0.000126717	0.000521104	2.35e-05	1.88e-05	2.71e-05	2.97e-05	0.000125767	0.000108502	5.79e-05	0.000134282
Magnetospirillum magneticum	9.78e-05	0.000519195	5.8e-05	2.25e-05	4.29e-05	4.99e-05	0.000151741	0.000100365	4.52e-05	3.71e-05
Magnetospirillum magneticum AMB-1	9.78e-05	0.000519195	5.8e-05	2.25e-05	4.29e-05	4.99e-05	0.000151741	0.000100365	4.52e-05	3.71e-05
Melaminivora sp. SC2-9	0.00137929	0.000517286	0.000339876	0.000239248	0.000249894	0.000477249	0.000214624	0.00027216	0.000308321	0.000181226
Janthinobacterium svalbardensis	0.000301367	0.000515377	8.43e-05	6.01e-05	0.000123627	0.000134501	4.24e-05	8.68e-05	6.73e-05	0.00015175
Limnohabitans sp. 103DPR2	0.00193629	0.000515377	0.0377221	0.035202	0.00029389	0.000696734	0.00859454	0.0043003	0.0303943	0.00466385
Azospirillum brasilense	0.000260046	0.00051156	4.14e-05	2.25e-05	6.91e-05	7.87e-05	0.000176347	0.000135628	5.89e-05	9.5e-05
Bradyrhizobium betae	0.000188423	0.00051156	3.18e-05	2.25e-05	2.38e-05	3.11e-05	4.1e-05	4.16e-05	3.37e-05	3.28e-05
Rhodobacter blasticus	0.000832753	0.000503925	0.000140924	0.000103966	0.000111529	0.000101314	9.71e-05	5.61e-05	0.000203092	0.000155025
Variovorax paradoxus S110	0.000883715	0.000500107	0.000196189	0.000167849	0.000170263	0.000358727	0.00017498	0.000175412	0.000165209	0.000116815
Lysobacter lycopersici	0.000371061	0.000498198	2.21e-05	1.88e-05	3.21e-05	2.88e-05	7.52e-05	2.8e-05	2.21e-05	8.41e-05
Massilia sp. WG5	0.000623669	0.000498198	9.53e-05	4.38e-05	0.000153324	0.000144334	0.000112097	0.000141957	5.37e-05	0.000170309
Acinetobacter pittii	0.000107159	0.000496289	3.32e-05	2.63e-05	5.74e-05	2.65e-05	3.14e-05	1.72e-05	2.53e-05	2.84e-05
Casimicrobium huifangae	0.000601632	0.000496289	0.000225203	0.000145302	0.000119228	0.000139768	0.000173613	0.000234184	0.00015153	0.000124457
Curtobacterium flaccumfaciens	0.000114596	0.000496289	3.18e-05	8.77e-06	2.09e-05	1.86e-05	2.87e-05	2.53e-05	3.68e-05	0.000102622
Curtobacterium flaccumfaciens pv. flaccumfaciens	0.000114596	0.000496289	3.18e-05	8.77e-06	2.09e-05	1.86e-05	2.87e-05	2.53e-05	3.68e-05	0.000102622
Nocardioides sp. S-1144	0.000410729	0.000496289	2.9e-05	7.52e-06	6.62e-05	4.28e-05	9.57e-05	4.25e-05	4.1e-05	0.00032315
Nordella sp. HKS 07	0.000265555	0.00049438	0.000107766	7.27e-05	3.41e-05	4.32e-05	9.57e-05	0.000108502	0.000139954	0.000122273
Caulobacter rhizosphaerae	0.000345442	0.000492472	6.36e-05	2.88e-05	5.19e-05	5.85e-05	9.3e-05	6.06e-05	6.42e-05	6.99e-05
Massilia oculi	0.000736888	0.000490563	0.000103621	0.000150313	0.000181042	0.00017313	0.000109363	9.86e-05	6.73e-05	0.000283848
Paraburkholderia sp. 7MH5	0.000273544	0.000490563	5.66e-05	3.01e-05	5.52e-05	8.55e-05	7.66e-05	9.95e-05	5.26e-05	6.55e-05
Vibrio anguillarum	3.17e-05	0.000488654	0.000390996	0.000420875	9.57e-05	6.74e-05	0.000180448	0.000431296	0.000328314	0.00129151
Massilia albidiflava	0.000516786	0.000486745	7.74e-05	3.13e-05	0.000117908	0.00013134	9.02e-05	0.000141957	0.000108386	0.000127732
Stenotrophomonas rhizophila	0.000640749	0.000486745	7.18e-05	5.01e-05	9.31e-05	7.25e-05	0.000114831	9.67e-05	0.000108386	0.000106989
Bradyrhizobium oligotrophicum	0.000496401	0.000484836	4.56e-05	4.01e-05	4.71e-05	6.01e-05	8.2e-05	9.13e-05	5.79e-05	0.000118998
Bradyrhizobium oligotrophicum S58	0.000496401	0.000484836	4.56e-05	4.01e-05	4.71e-05	6.01e-05	8.2e-05	9.13e-05	5.79e-05	0.000118998
Cellulosimicrobium cellulans	9.48e-05	0.000482928	6.91e-06	1.25e-06	1.36e-05	7.9e-06	2.87e-05	2.26e-05	2.1e-05	3.06e-05
Minicystis rosea	0.000473261	0.000482928	8.01e-05	5.89e-05	6.86e-05	8.6e-05	0.000332189	0.000201633	9.58e-05	0.000192144
Pseudolabrys taiwanensis	0.000452876	0.000482928	7.18e-05	4.38e-05	6.38e-05	9.1e-05	0.000123033	0.000143765	0.000158896	0.000104806
Salmonella enterica subsp. enterica	0.000150683	0.000481019	4.01e-05	4.51e-05	3.21e-05	3.06e-05	3.01e-05	4.88e-05	3.05e-05	5.79e-05
Microlunatus sagamiharensis	0.000269136	0.000477201	9.67e-06	2.51e-06	0.000130667	5.44e-05	6.97e-05	3.53e-05	3.26e-05	0.000205244
Caulobacter vibrioides	0.00037602	0.000473384	0.000236255	4.38e-05	7.74e-05	0.000109743	0.000199587	0.000119352	0.0001	0.00010153
Pseudoxanthomonas mexicana	0.00201425	0.000473384	8.98e-05	6.51e-05	0.000122308	8.69e-05	6.56e-05	3.8e-05	8.52e-05	8.52e-05
Cupriavidus metallidurans	0.000536345	0.000471475	0.000251453	0.000175365	0.000123187	0.000212813	0.000154475	0.000241417	0.000161	0.000109172
Cupriavidus necator	0.000764711	0.000471475	0.000233492	0.000167849	0.0002004	0.00036856	0.0003732	0.00030019	0.000209406	0.000135374
Hypericibacter adhaerens	0.000216521	0.000471475	4.7e-05	5.64e-05	4.22e-05	5.2e-05	0.000118932	0.000124778	9.79e-05	7.42e-05
Microbacterium lemovicicum	0.000360318	0.000471475	5.53e-05	2.25e-05	5.39e-05	4.11e-05	5.33e-05	6.33e-05	3.37e-05	7.97e-05
Hypericibacter terrae	0.000390069	0.000467657	5.11e-05	4.26e-05	3.28e-05	5.13e-05	0.000185917	0.000191687	7.68e-05	6e-05
Janthinobacterium agaricidamnosum	0.00102393	0.000467657	0.000151977	7.77e-05	0.000272552	0.000288491	0.000151741	0.000291148	0.000159948	0.000167034
Actinomadura sp. NAK00032	0.000176853	0.000465748	3.45e-05	1.25e-05	2.02e-05	1.93e-05	5.47e-05	3.53e-05	4.42e-05	4.59e-05
Flavobacterium sp. M31R6	0.00420756	0.000465748	0.00112049	0.00115991	0.000399479	0.00031044	0.000257002	0.000408692	0.000893394	0.000257647
Pigmentiphaga aceris	0.000267484	0.000465748	8.84e-05	0.000106471	9.5e-05	0.000149952	0.000157209	0.000188071	0.000107334	7.1e-05
Bradyrhizobium zhanjiangense	0.000219551	0.00046384	1.8e-05	5.01e-06	2.66e-05	2.67e-05	6.7e-05	7.23e-05	4.1e-05	3.06e-05
Microterricola viridarii	0.000278502	0.000461931	6.91e-05	2.51e-05	3.32e-05	3.27e-05	6.43e-05	4.43e-05	3.26e-05	4.26e-05
Sphingopyxis macrogoltabida	0.000544884	0.000458113	7.88e-05	6.89e-05	0.000116148	0.000113254	6.43e-05	7.32e-05	0.000146268	0.000146291
Actinomadura verrucosospora	0.000111566	0.000456204	2.63e-05	2.76e-05	2.66e-05	2.23e-05	4.37e-05	3.89e-05	2.21e-05	5.57e-05
Brevundimonas sp. M20	0.000218725	0.000456204	5.53e-05	1.88e-05	7.13e-05	4.48e-05	3.83e-05	2.35e-05	5.79e-05	7.64e-05
Epilithonimonas vandammei	0.000131676	0.000456204	0.000371653	0.000279331	4.4e-05	3.97e-05	7.66e-05	0.000141957	0.000167314	8.3e-05
Nocardioides ungokensis	0.000350401	0.000456204	1.93e-05	1.13e-05	4.73e-05	3e-05	4.92e-05	3.07e-05	4.31e-05	0.000175768
Noviherbaspirillum sp. UKPF54	0.000426707	0.000456204	8.15e-05	5.64e-05	0.000128907	0.000170145	0.000177714	0.000115736	8.73e-05	0.000103714
Novosphingobium aromaticivorans	0.000165559	0.000456204	2.9e-05	2e-05	5.19e-05	5.11e-05	6.56e-05	2.71e-05	2.53e-05	5.9e-05
Caulobacter flavus	0.000496952	0.000452387	9.81e-05	1.5e-05	6.23e-05	6.88e-05	0.000106629	6.15e-05	2.42e-05	7.53e-05
Novosphingobium aromaticivorans DSM 12444	0.000157019	0.000452387	2.76e-05	1.63e-05	5.15e-05	5.07e-05	6.56e-05	2.71e-05	2.53e-05	5.79e-05
Bradyrhizobium sp. CCBAU 51753	0.000470782	0.000450478	0.000106384	0.000117745	4.38e-05	6.37e-05	6.84e-05	8.68e-05	9.05e-05	6.44e-05
Candidatus Vampirococcus archaeovorus	3.99e-05	0.000448569	8.29e-06	1.88e-05	2.35e-05	4.99e-05	8.2e-06	1.18e-05	8.42e-06	1.42e-05
Enterococcus cecorum	2.07e-05	0.00044666	4.14e-05	1.5e-05	4.84e-05	7.36e-05	3.42e-05	1.9e-05	3.37e-05	1.97e-05
Pseudorhodoplanes sinuspersici	0.000252884	0.00044666	5.66e-05	4.51e-05	3.34e-05	4.65e-05	0.00010116	6.78e-05	0.00010102	9.5e-05
Stenotrophomonas sp. 169	0.000173548	0.00044666	1.11e-05	2.25e-05	2.68e-05	2.42e-05	1.64e-05	5.24e-05	1.47e-05	3.71e-05
Devosia sp. A16	0.000453703	0.000444752	4.01e-05	6.64e-05	5.32e-05	7.13e-05	6.15e-05	0.000124778	9.89e-05	0.000232537
Stella humosa	0.00030302	0.000444752	6.22e-05	2.76e-05	4.49e-05	6.88e-05	0.000215991	0.000226046	0.000145216	0.000112448
Herbaspirillum frisingense	0.000295582	0.000442843	8.43e-05	5.01e-05	7.52e-05	0.000100085	6.56e-05	8.32e-05	6e-05	3.17e-05
Comamonas serinivorans	0.000812368	0.000440934	0.000341258	0.000276826	0.000236476	0.000421587	0.000254268	0.0001944	0.000288327	0.000146291
Bradyrhizobium sp. 1(2017)	0.000250955	0.000439025	4.42e-05	3.01e-05	2.27e-05	3.14e-05	5.19e-05	4.61e-05	4.95e-05	2.84e-05
Methyloversatilis sp. RAC08	0.000639371	0.000439025	0.000103621	4.63e-05	0.000127367	0.000160839	9.57e-05	0.000263118	6.52e-05	7.1e-05
Comamonas koreensis	0.0008603	0.000437116	0.00044626	0.000305636	0.000228337	0.000397181	0.000266572	0.00027216	0.000392504	0.000170309
Psychrobacter urativorans	3.42e-05	0.000437116	3.45e-05	1.63e-05	1.43e-05	9.31e-06	4.1e-05	2.44e-05	3.26e-05	1.31e-05
Paludibaculum fermentans	0.000184842	0.000435208	8.98e-05	6.26e-05	2.4e-05	3.81e-05	0.000265204	0.000237801	8.31e-05	9.72e-05
Salipiger pacificus	0.000257842	0.000435208	3.32e-05	2.25e-05	2.38e-05	1.79e-05	7.93e-05	4.88e-05	3.89e-05	3.49e-05
Achromobacter spanius	0.000345993	0.000433299	0.000494617	0.00014906	0.000133966	0.000201049	0.000177714	0.000229663	0.00020204	9.39e-05
Bradyrhizobium sp. BTAi1	0.000377122	0.00043139	9.26e-05	5.89e-05	5.83e-05	6.43e-05	0.000159943	0.000132915	0.00012417	9.93e-05
Candidatus Nanopelagicus abundans	0.0171809	0.00043139	0.223959	0.286571	6.38e-06	2.91e-05	0.314907	0.328339	0.194938	0.0940925
Rhodobacter capsulatus	0.000484831	0.000429481	7.32e-05	4.76e-05	8.43e-05	8.06e-05	9.16e-05	8.14e-05	0.000144164	0.00053822
Rhodopseudomonas palustris BisB18	0.000217899	0.000429481	4.97e-05	6.01e-05	4.33e-05	4.74e-05	2.73e-05	4.88e-05	4.52e-05	5.9e-05
Massilia lutea	0.000547088	0.000427572	5.66e-05	4.01e-05	0.000107789	0.00010904	0.000135336	0.000134724	6.73e-05	0.00012664
Comamonas thiooxydans	0.000608794	0.000425664	0.000341258	0.00026931	0.000159484	0.000258641	0.000214624	0.000219717	0.000320948	0.000102622
Paraoceanicella profunda	0.000234151	0.000425664	6.22e-05	5.01e-05	3.12e-05	4.11e-05	9.84e-05	9.67e-05	9.26e-05	5.24e-05
Caulobacter mirabilis	0.000349023	0.000423755	2.9e-05	1.75e-05	5.96e-05	5.23e-05	0.000113464	5.97e-05	5.89e-05	6.22e-05
Cereibacter sphaeroides	0.000922832	0.000423755	0.000106384	7.01e-05	0.000141666	0.000171023	0.000139437	0.000174508	0.000313582	0.00019651
Diaphorobacter sp. HDW4B	0.00116084	0.000423755	0.000287375	0.000246763	0.000242635	0.000508679	0.000257002	0.000200729	0.000237817	0.000175768
Flavobacterium psychrophilum	0.000902723	0.000423755	0.00278533	0.00283715	0.000228117	0.00024635	0.000388237	0.000629313	0.0191243	0.000527303
Phreatobacter stygius	0.000173272	0.000423755	5.53e-05	7.52e-05	4e-05	6.23e-05	0.000188651	0.000192591	0.000177837	0.00021507
Usitatibacter palustris	0.000646809	0.000423755	4.7e-05	2e-05	5.98e-05	9.73e-05	0.000120299	0.000167274	4.42e-05	7.97e-05
Variovorax sp. WDL1	0.000913466	0.000423755	0.00024869	0.000141544	0.00019094	0.000294286	0.000243332	0.000269447	0.000195726	0.000139741
Brevundimonas sp. LVF1	0.00252443	0.000419937	0.000142306	3.76e-06	0.000185661	6.27e-05	3.28e-05	6.6e-05	2.95e-05	3.82e-05
Novosphingobium ginsenosidimutans	0.000183465	0.000419937	2.21e-05	8.77e-06	6.34e-05	4.46e-05	0.000102528	3.89e-05	4.63e-05	0.000112448
Diaphorobacter aerolatus	0.000883164	0.000418028	0.000298428	0.000195406	0.000176202	0.000450384	0.000247433	0.000260405	0.000234661	0.000127732
Candidatus Rickettsiella viridis	1.52e-05	0.000416119	2.76e-05	1.38e-05	2.86e-05	3.65e-05	4.92e-05	2.98e-05	2.84e-05	1.2e-05
Pannonibacter phragmitetus	0.00032974	0.000416119	9.26e-05	7.14e-05	4.77e-05	5.97e-05	0.0001244	0.000130203	0.000293589	0.000564422
Gardnerella vaginalis	1.29e-05	0.000414211	4.14e-05	3.63e-05	2.22e-05	1.86e-05	5.33e-05	4.79e-05	3.47e-05	1.53e-05
Mycolicibacterium sediminis	0.000196136	0.000414211	5.53e-06	1e-05	3.37e-05	2.23e-05	3.14e-05	4.43e-05	2.21e-05	8.52e-05
Comamonas aquatica	0.00160986	0.000412302	0.000527775	0.000348224	0.00038738	0.000597351	0.000307583	0.000273064	0.000404079	0.000305683
Inhella inkyongensis	0.00103881	0.000410393	0.00028323	0.000219206	0.00029587	0.000497266	0.000250167	0.000212484	0.000346203	0.00024673
Roseococcus sp. NIBR12	0.000199993	0.000410393	8.84e-05	6.76e-05	8.45e-05	6.92e-05	0.000252901	0.000172699	0.000138902	0.000262014
Diaphorobacter ruginosibacter	0.000728073	0.000408484	0.000324678	0.000140292	0.000171802	0.000402273	0.000173613	0.000159137	0.000209406	0.000132099
Caulobacter henricii	0.000364174	0.000404667	8.57e-05	4.01e-05	5.08e-05	7.97e-05	7.52e-05	4.97e-05	0.000103124	0.00012664
Burkholderia multivorans	0.000346544	0.000402758	6.22e-05	6.39e-05	8.93e-05	0.000124668	0.000132602	9.13e-05	8e-05	6.77e-05
Paraburkholderia terricola	0.000104404	0.000402758	9.81e-05	9.02e-05	3.37e-05	5.44e-05	0.0001244	0.000152807	9.05e-05	3.49e-05
Variovorax paradoxus EPS	0.000674632	0.000400849	0.000196189	0.000165344	0.000185001	0.0003208	0.000221459	0.000198017	0.000190464	0.000113539
Cupriavidus pinatubonensis	0.000407974	0.00039894	6.91e-05	3.88e-05	7.28e-05	0.000142578	0.000114831	8.86e-05	6.63e-05	6.44e-05
Cupriavidus pinatubonensis JMP134	0.000407974	0.00039894	6.91e-05	3.88e-05	7.28e-05	0.000142578	0.000114831	8.86e-05	6.63e-05	6.44e-05
Paraburkholderia caribensis	0.000237457	0.000397031	5.94e-05	4.38e-05	5.26e-05	0.000126599	6.56e-05	8.5e-05	6e-05	4.69e-05
Burkholderia cepacia	0.000275748	0.000395123	5.8e-05	6.01e-05	6.53e-05	0.00011343	8.34e-05	0.00011664	9.05e-05	5.46e-05
Fluviibacter phosphoraccumulans	0.000149306	0.000395123	9.81e-05	7.64e-05	0.000441275	5.36e-05	0.000103895	9.49e-05	4.1e-05	3.71e-05
Nonomuraea nitratireducens	0.000191729	0.000395123	1.66e-05	1.5e-05	3.17e-05	2.58e-05	6.7e-05	7.6e-05	4.1e-05	5.46e-05
Bordetella sp. H567	0.000251231	0.000393214	7.6e-05	7.39e-05	4.69e-05	5.79e-05	4.78e-05	0.000112119	7.26e-05	5.79e-05
Nocardioides cynanchi	0.000260046	0.000391305	2.63e-05	1.13e-05	4.11e-05	3e-05	5.74e-05	2.35e-05	1.58e-05	0.000109172
Azospirillum humicireducens	0.000103027	0.000389396	8.29e-06	6.26e-06	2.57e-05	2.25e-05	4.78e-05	4.07e-05	2.84e-05	2.73e-05
Mycobacterium gordonae	0.000129197	0.000389396	8.01e-05	0.000147807	2.02e-05	3.16e-05	0.000103895	7.6e-05	5.05e-05	3.49e-05
Staphylococcus capitis	1.93e-06	0.000389396	0.000117437	0.00018288	2.18e-05	1.86e-05	0.000112097	0.000170891	7.68e-05	6.99e-05
Candidatus Solibacter usitatus	0.000302469	0.00038367	6.77e-05	5.89e-05	3.74e-05	6.13e-05	0.0002488	0.000149191	5.47e-05	0.00104041
Candidatus Solibacter usitatus Ellin6076	0.000302469	0.00038367	6.77e-05	5.89e-05	3.74e-05	6.13e-05	0.0002488	0.000149191	5.47e-05	0.00104041
Legionella pneumophila	3.39e-05	0.00038367	0.00117437	0.00267431	4.11e-05	4.81e-05	0.0013766	0.00167274	0.000295693	0.000526211
Lysobacter enzymogenes	0.000606865	0.00038367	6.63e-05	5.76e-05	8.56e-05	0.000107636	0.000151741	0.000134724	0.000119961	9.06e-05
Caulobacter soli	0.000329465	0.000381761	7.32e-05	3.13e-05	8.23e-05	6.46e-05	9.43e-05	6.33e-05	4.42e-05	7.31e-05
Aquabacter sp. L1I39	0.00020991	0.000379852	4.42e-05	3.51e-05	3.21e-05	5.25e-05	8.48e-05	8.68e-05	0.000159948	6.33e-05
Immundisolibacter cernigliae	0.000279604	0.000379852	3.32e-05	2.38e-05	5.48e-05	4.99e-05	8.34e-05	0.000134724	3.79e-05	4.8e-05
Kaistia sp. 32K	0.000301642	0.000377943	6.77e-05	4.76e-05	3.15e-05	4.51e-05	9.43e-05	0.000100365	0.00019783	7.31e-05
Acidovorax sp. HDW3	0.00219166	0.000376035	0.000397904	0.000324425	0.000380121	0.000922716	0.00046069	0.000396033	0.000438805	0.000182318
Mycolicibacterium litorale	0.000199993	0.000376035	3.59e-05	3.01e-05	3.01e-05	2.04e-05	6.01e-05	4.16e-05	9.47e-06	0.0001583
Burkholderia gladioli	0.000503563	0.000374126	8.29e-05	4.63e-05	0.000123407	0.000237395	0.000120299	0.000143765	0.00011049	8.84e-05
Variovorax sp. PBL-E5	0.000378499	0.000374126	9.39e-05	6.76e-05	8.89e-05	0.000192094	0.000118932	0.000110311	0.000224138	5.13e-05
Bdellovibrio exovorus	4.19e-05	0.000372217	1.52e-05	1.75e-05	2.71e-05	2.44e-05	1.91e-05	2.26e-05	1.68e-05	3.06e-05
Bdellovibrio exovorus JSS	4.19e-05	0.000372217	1.52e-05	1.75e-05	2.71e-05	2.44e-05	1.91e-05	2.26e-05	1.68e-05	3.06e-05
Cystobacter fuscus	0.000168865	0.000372217	5.11e-05	1.25e-05	2.66e-05	3.41e-05	7.79e-05	5.43e-05	3.47e-05	5.24e-05
Stenotrophomonas sp. SAU14A_NAIMI4_5	5.78e-05	0.000370308	4.14e-06	6.26e-06	8.8e-06	5.79e-06	2.19e-05	3.62e-05	8.42e-06	1.09e-05
Azoarcus communis	0.00216273	0.000368399	0.00015474	9.14e-05	0.000329746	0.000267772	0.000125767	0.000286627	0.000119961	0.000179043
Devosia sp. I507	0.000173548	0.000366491	1.11e-05	3.63e-05	3.12e-05	3.6e-05	6.97e-05	6.6e-05	0.000132588	4.69e-05
Enterobacter cloacae	0.000158121	0.000366491	0.000433826	0.00029311	7.41e-05	0.000119927	5.88e-05	8.77e-05	9.68e-05	4.26e-05
Labilithrix luteola	0.000268035	0.000366491	4.97e-05	3.51e-05	5.37e-05	4.92e-05	0.000225561	0.000173604	0.000118909	0.000184501
Pseudomonas chlororaphis	0.000896938	0.000366491	0.000212768	0.000108977	0.00019776	0.00017155	0.0002488	0.000258597	0.00023887	0.000171401
Botrimarina mediterranea	0.000172997	0.000364582	2.63e-05	3.01e-05	2.29e-05	3.28e-05	7.79e-05	4.34e-05	4.21e-05	9.39e-05
Erwinia billingiae	6.25e-05	0.000364582	2.49e-05	1.38e-05	5.65e-05	2.14e-05	9.57e-06	1.54e-05	1.16e-05	0.000113539
Ralstonia insidiosa	0.000203574	0.000364582	0.000136779	7.39e-05	8.51e-05	0.000117117	0.000132602	0.000117544	0.000139954	8.41e-05
Brachybacterium vulturis	0.000120932	0.000362673	6.91e-06	1e-05	6.16e-06	8.08e-06	1.78e-05	2.89e-05	1.89e-05	2.73e-05
Massilia armeniaca	0.000664715	0.000362673	7.18e-05	1.38e-05	0.000120768	9.66e-05	8.89e-05	9.04e-05	5.58e-05	0.000317692
Aerococcus viridans	5.48e-05	0.000360764	5.53e-06	3.76e-06	5.43e-05	0.000173657	0	3.62e-06	7.37e-06	2.18e-06
Cupriavidus basilensis	0.000827519	0.000360764	0.000164412	0.000105219	0.000168723	0.000307806	0.000199587	0.000188975	0.000254654	0.00018341
Thauera humireducens	0.00229771	0.000358855	4.7e-05	2e-05	0.000172682	0.000180329	6.01e-05	0.000118448	3.47e-05	4.04e-05
Bordetella bronchialis	0.000224234	0.000356947	5.39e-05	4.13e-05	5.02e-05	8.74e-05	0.000125767	0.000132915	8.73e-05	5.13e-05
Hyphomicrobium sp. MC1	0.000129197	0.000356947	8.57e-05	3.38e-05	1.67e-05	1.79e-05	7.38e-05	3.89e-05	7.05e-05	0.000115723
Lacipirellula parvula	0.000179057	0.000356947	8.43e-05	6.39e-05	2.77e-05	4.25e-05	0.000176347	0.000141957	0.000117856	4.59e-05
Megamonas funiformis	7.77e-05	0.000356947	0.000100858	4.38e-05	0.00203259	0.00742176	8.89e-05	0.000229663	0.000157843	0.000109172
Azoarcus sp. DN11	0.000847353	0.000355038	4.7e-05	2.38e-05	0.000140786	0.000131164	6.56e-05	0.000128394	3.47e-05	3.93e-05
Cupriavidus campinensis	0.000311284	0.000355038	8.7e-05	4.26e-05	8.1e-05	0.000134501	9.84e-05	0.000113927	9.15e-05	7.31e-05
Gemmatirosa kalamazoonesis	0.000349299	0.000355038	7.05e-05	7.52e-05	5.72e-05	6.09e-05	0.000257002	0.00026583	8.94e-05	0.000167034
Nocardioides sp. HDW12B	0.000363899	0.000355038	7.05e-05	5.89e-05	7.74e-05	2.86e-05	0.000135336	0.000113927	8.84e-05	0.000467258
Paraburkholderia sp. SOS3	0.000180985	0.000355038	6.91e-05	7.14e-05	4.4e-05	8.59e-05	9.71e-05	0.000157328	6e-05	0.000980369
Tautonia plasticadhaerens	0.000179883	0.000355038	4.84e-05	6.39e-05	3.72e-05	3.25e-05	0.000173613	0.000264022	5.58e-05	0.000129915
Bradyrhizobium sp. ORS 285	0.000365552	0.000353129	4.28e-05	1.75e-05	3.92e-05	5.85e-05	9.84e-05	6.06e-05	4e-05	5.68e-05
Geobacter sp. SVR	0.000213767	0.000353129	4.84e-05	3.38e-05	0.000140566	7.94e-05	5.6e-05	5.43e-05	4.31e-05	0.000245638
Stenotrophomonas sp. 364	3.31e-05	0.000353129	1.8e-05	3.26e-05	1.98e-05	9.48e-06	1.37e-05	7.23e-06	1.26e-05	1.42e-05
Streptomyces bathyalis	3.14e-05	0.000353129	1.8e-05	1.25e-05	1.85e-05	2.63e-05	3.42e-05	3.53e-05	3.47e-05	2.51e-05
Bacteroides uniformis	0.000279604	0.00035122	4.7e-05	1.13e-05	0.00666224	0.008673	0.000106629	0.000141957	0.000196778	1.09e-05
Duganella sp. GN2-R2	0.000677937	0.00035122	9.53e-05	6.89e-05	0.000147605	0.000127126	0.000127134	0.00010579	7.58e-05	0.000111356
Geobacter sulfurreducens	0.000206604	0.00035122	0.000107766	8.14e-05	7.57e-05	6.11e-05	0.000133969	0.000126586	7.47e-05	0.000104806
Geodermatophilus obscurus	0.000225887	0.00035122	3.32e-05	2.25e-05	7.44e-05	4.58e-05	5.33e-05	4.52e-05	3.68e-05	0.000157208
Geodermatophilus obscurus DSM 43160	0.000225887	0.00035122	3.32e-05	2.25e-05	7.44e-05	4.58e-05	5.33e-05	4.52e-05	3.68e-05	0.000157208
Mycolicibacterium frederiksbergense	0.000450122	0.00035122	2.49e-05	3.01e-05	1.83e-05	1.37e-05	3.42e-05	0.000124778	2.42e-05	2.95e-05
Stigmatella aurantiaca	0.000114046	0.00035122	3.04e-05	2.76e-05	2.44e-05	2.84e-05	7.52e-05	9.77e-05	5.05e-05	5.68e-05
Stigmatella aurantiaca DW4/3-1	0.000114046	0.00035122	3.04e-05	2.76e-05	2.44e-05	2.84e-05	7.52e-05	9.77e-05	5.05e-05	5.68e-05
Thauera sp. K11	0.00170214	0.00035122	4.7e-05	6.26e-05	0.000204359	0.000207721	0.000133969	0.000202538	5.05e-05	7.1e-05
Bordetella pseudohinzii	0.000140491	0.000349311	5.94e-05	3.51e-05	3.43e-05	6.62e-05	6.7e-05	5.88e-05	4.74e-05	3.28e-05
Pyxidicoccus sp. SCPEA002	0.000220378	0.000349311	5.11e-05	6.26e-05	3.98e-05	4.95e-05	0.000153108	0.000108502	4.63e-05	7.21e-05
Ilumatobacter coccineus	0.000444612	0.000347402	0.000927061	0.00102213	3.61e-05	3.27e-05	0.00220913	0.00228488	0.000797635	0.000308958
Ilumatobacter coccineus YM16-304	0.000444612	0.000347402	0.000927061	0.00102213	3.61e-05	3.27e-05	0.00220913	0.00228488	0.000797635	0.000308958
Methylomonas rhizoryzae	8.59e-05	0.000347402	6.36e-05	3.88e-05	2.73e-05	3.95e-05	3.42e-05	5.24e-05	5.58e-05	1.31e-05
Nitrospira moscoviensis	5.78e-05	0.000347402	3.18e-05	2e-05	1.69e-05	1.98e-05	0.000123033	8.68e-05	3.26e-05	3.71e-05
Phenylobacterium parvum	0.000233601	0.000347402	2.9e-05	1.25e-05	3.39e-05	3.48e-05	0.00010116	8.23e-05	2.74e-05	5.13e-05
Tsukamurella paurometabola DSM 20162	8.7e-05	0.000347402	1.24e-05	1.63e-05	9.02e-06	1.05e-05	1.91e-05	1.18e-05	1.05e-05	1.42e-05
Variovorax sp. 38R	0.000439654	0.000347402	0.00020586	0.000151565	0.000113508	0.000289369	0.000129868	9.58e-05	0.000175732	7.21e-05
Aromatoleum aromaticum	0.000679315	0.000345494	3.87e-05	7.52e-06	8.34e-05	9.52e-05	5.33e-05	0.000111215	2.74e-05	5.79e-05
Aromatoleum aromaticum EbN1	0.000679315	0.000345494	3.87e-05	7.52e-06	8.34e-05	9.52e-05	5.33e-05	0.000111215	2.74e-05	5.79e-05
Methylobacterium sp. 17Sr1-1	7.77e-05	0.000345494	2.07e-05	1e-05	2.33e-05	3.07e-05	5.6e-05	2.89e-05	5.89e-05	4.91e-05
Methylomonas sp. LL1	9.83e-05	0.000345494	0.000122963	7.14e-05	3.12e-05	3.83e-05	7.79e-05	8.59e-05	8.73e-05	3.82e-05
Planctomyces sp. SH-PL62	0.000176578	0.000345494	6.49e-05	3.26e-05	3.01e-05	3.32e-05	0.000190018	0.000207058	7.16e-05	8.62e-05
Bradyrhizobium sp. ORS 278	0.000228642	0.000343585	5.39e-05	3.26e-05	3.98e-05	5.23e-05	9.84e-05	8.77e-05	5.58e-05	0.000272931
Geobacter sp. FeAm09	0.000223959	0.000343585	1.8e-05	3.26e-05	0.000121868	8.78e-05	9.98e-05	8.23e-05	2.1e-05	4.04e-05
Pelobacter propionicus	0.00101815	0.000343585	2.35e-05	6.26e-06	0.000207219	0.000220363	2.73e-05	3.26e-05	1.58e-05	4.26e-05
Pelobacter propionicus DSM 2379	0.00101815	0.000343585	2.35e-05	6.26e-06	0.000207219	0.000220363	2.73e-05	3.26e-05	1.58e-05	4.26e-05
Rhodopseudomonas palustris BisA53	0.000328638	0.000343585	2.76e-05	2.38e-05	4.99e-05	5.43e-05	8.89e-05	0.000108502	2.21e-05	7.64e-05
Kribbella qitaiheensis	0.000140215	0.000341676	2.49e-05	2.76e-05	1.91e-05	2.09e-05	6.56e-05	8.59e-05	2.63e-05	3.82e-05
Nocardioides dokdonensis	0.000173823	0.000341676	1.66e-05	3.76e-06	3.52e-05	2.27e-05	1.5e-05	2.44e-05	1.37e-05	0.000116815
Nocardioides dokdonensis FR1436	0.000173823	0.000341676	1.66e-05	3.76e-06	3.52e-05	2.27e-05	1.5e-05	2.44e-05	1.37e-05	0.000116815
Phreatobacter cathodiphilus	0.000223133	0.000341676	6.49e-05	3.51e-05	2.82e-05	3.72e-05	0.000103895	0.000107598	5.79e-05	0.000138649
Microlunatus soli	0.00013994	0.000339767	8.01e-05	4.51e-05	1.5e-05	1.25e-05	6.01e-05	4.79e-05	5.68e-05	4.91e-05
Nocardioides sp. CF8	0.000335525	0.000339767	3.04e-05	1.38e-05	6.89e-05	2.65e-05	7.93e-05	2.89e-05	2.74e-05	0.000254372
Pusillimonas thiosulfatoxidans	8.73e-05	0.000339767	0.000103621	0.000116492	3.56e-05	4.34e-05	8.34e-05	0.000139245	0.000108386	6.88e-05
Crenobacter cavernae	0.00020688	0.000337858	3.87e-05	2e-05	6.42e-05	6.65e-05	7.52e-05	9.86e-05	6.95e-05	6.22e-05
Kocuria rosea	0.000209634	0.000337858	1.38e-05	5.01e-06	1.87e-05	1.33e-05	6.29e-05	3.53e-05	1.58e-05	5.02e-05
Stenotrophomonas sp. ESTM1D_MKCIP4_1	5.15e-05	0.000337858	2.07e-05	7.52e-06	1.41e-05	1.6e-05	1.37e-05	9.95e-06	7.37e-06	1.09e-05
Gemmatimonas sp. TET16	0.000386488	0.00033595	0.000761267	0.000724006	2.84e-05	3.06e-05	0.00289948	0.000804725	0.000346203	0.000811151
Arthrobacter sp. U41	5.98e-05	0.000334041	2.49e-05	1.25e-06	1.72e-05	1.11e-05	3.28e-05	1.72e-05	1.16e-05	3.6e-05
Legionella fallonii	4.46e-05	0.000334041	9.95e-05	0.000107724	1.5e-05	2e-05	0.000364998	0.00026583	6e-05	6.55e-05
Legionella fallonii LLAP-10	4.46e-05	0.000334041	9.95e-05	0.000107724	1.5e-05	2e-05	0.000364998	0.00026583	6e-05	6.55e-05
Mycobacterium sp. JS623	0.000147929	0.000334041	4.42e-05	4.26e-05	1.61e-05	1.4e-05	6.43e-05	5.79e-05	3.16e-05	2.07e-05
Herbaspirillum sp. meg3	0.000235253	0.000332132	9.26e-05	5.26e-05	9.72e-05	0.000123087	9.71e-05	0.000149191	8.1e-05	5.68e-05
Klebsiella pneumoniae	0.000328088	0.000332132	0.000142306	0.000124008	0.000147825	0.000127477	0.000149007	0.000211579	9.37e-05	6.66e-05
Niveibacterium sp. HC41	0.000667745	0.000332132	5.39e-05	3.76e-05	0.000174222	0.00014328	9.3e-05	0.000319177	8.21e-05	4.8e-05
Rhizobium leguminosarum bv. trifolii	0.000330842	0.000332132	4.56e-05	8.77e-05	4.51e-05	4.5e-05	9.3e-05	0.000111215	0.000358831	5.9e-05
Sphingopyxis sp. EG6	0.000369408	0.000332132	2.49e-05	2.51e-05	7.13e-05	4.5e-05	1.91e-05	3.44e-05	2.21e-05	7.21e-05
Variovorax paradoxus B4	0.000694466	0.000332132	0.000175465	0.000110229	0.000187421	0.000391737	0.000217358	0.000229663	0.000147321	0.000110264
Variovorax sp. PBL-H6	0.000884266	0.000332132	0.000210005	0.000190396	0.000179722	0.000321326	0.000199587	0.000223334	0.000268334	0.000161575
Paraburkholderia phymatum	0.000111015	0.000330223	4.84e-05	2.51e-05	4.16e-05	8.62e-05	3.55e-05	9.86e-05	2.74e-05	3.93e-05
Paraburkholderia phymatum STM815	0.000111015	0.000330223	4.84e-05	2.51e-05	4.16e-05	8.62e-05	3.55e-05	9.86e-05	2.74e-05	3.93e-05
Janthinobacterium agaricidamnosum NBRC 102515 = DSM 9628	0.000824489	0.000328314	0.000113292	4.63e-05	0.000210518	0.000227211	0.000123033	0.000224238	0.000119961	0.000122273
Pandoraea apista	0.000170242	0.000328314	0.000138161	8.39e-05	4.18e-05	4.79e-05	8.34e-05	9.67e-05	7.89e-05	5.02e-05
Roseomonas sp. 546	0.00023911	0.000328314	6.77e-05	4.51e-05	5.26e-05	4.58e-05	0.000187284	0.000104885	7.47e-05	0.000143016
Sphingomonas ginsengisoli An et al. 2013	0.000191178	0.000328314	2.21e-05	5.01e-06	0.00010251	3.79e-05	7.66e-05	4.79e-05	6.21e-05	0.000217253
Blastococcus saxobsidens	0.000160876	0.000326406	3.04e-05	1.5e-05	8.76e-05	3.97e-05	8.48e-05	4.52e-05	1.79e-05	0.000186685
Blastococcus saxobsidens DD2	0.000160876	0.000326406	3.04e-05	1.5e-05	8.76e-05	3.97e-05	8.48e-05	4.52e-05	1.79e-05	0.000186685
Sphingomonas sp. HMP9	0.000242691	0.000326406	8.98e-05	6.39e-05	0.000157724	6.04e-05	0.000123033	8.05e-05	0.000117856	0.000192144
Candidatus Nanosynbacter lyticus	3.58e-06	0.000324497	6.91e-06	0	4.86e-05	4.79e-05	9.57e-06	2.71e-05	5.26e-06	1.31e-05
Haemophilus parainfluenzae	8.76e-05	0.000324497	0.00021415	0.000207932	0.000348444	0.000204385	0.000140804	9.4e-05	0.00012417	6.66e-05
Novosphingobium sp. ES2-1	0.000182363	0.000324497	2.76e-05	8.77e-06	3.92e-05	3.37e-05	7.52e-05	4.88e-05	0.000111543	7.42e-05
Oscillatoria nigro-viridis	0.000361144	0.000324497	0.00020586	6.89e-05	0.00101982	0.0009178	0.000133969	0.000131107	0.000267281	0.000339526
Oscillatoria nigro-viridis PCC 7112	0.000361144	0.000324497	0.00020586	6.89e-05	0.00101982	0.0009178	0.000133969	0.000131107	0.000267281	0.000339526
Polaromonas vacuolata	0.000415137	0.000324497	0.00136227	0.00133653	0.000249674	0.00102631	0.000669846	0.000592241	0.00119224	0.000293674
Nocardioides anomalus	0.000421748	0.000322588	2.63e-05	7.52e-06	6.6e-05	4.76e-05	4.92e-05	4.16e-05	2.53e-05	0.000168126
Burkholderia glumae	0.000220102	0.000320679	2.07e-05	1e-05	4.75e-05	0.000103421	3.83e-05	5.33e-05	3.47e-05	4.37e-05
Desulfobulbus propionicus	0.000376295	0.000320679	2.49e-05	3.38e-05	5.43e-05	0.000111147	3.55e-05	3.35e-05	1.16e-05	2.29e-05
Desulfobulbus propionicus DSM 2032	0.000376295	0.000320679	2.49e-05	3.38e-05	5.43e-05	0.000111147	3.55e-05	3.35e-05	1.16e-05	2.29e-05
Gemmatimonas aurantiaca	0.000141593	0.000320679	0.000106384	8.52e-05	2.64e-05	2.69e-05	0.000196853	0.000171795	9.37e-05	7.21e-05
Gemmatimonas aurantiaca T-27	0.000141593	0.000320679	0.000106384	8.52e-05	2.64e-05	2.69e-05	0.000196853	0.000171795	9.37e-05	7.21e-05
Pseudopropionibacterium propionicum	0.00011928	0.00031877	3.04e-05	4.63e-05	1.5e-05	1.49e-05	3.69e-05	2.17e-05	4.21e-05	1.31e-05
Lautropia mirabilis	0.000219276	0.000316862	7.32e-05	3.26e-05	7.19e-05	0.000113781	7.52e-05	0.000102173	3.16e-05	4.37e-05
Pimelobacter simplex	0.000255914	0.000316862	1.8e-05	3.01e-05	2.86e-05	2.42e-05	4.24e-05	1.72e-05	1.89e-05	7.31e-05
Herbaspirillum rubrisubalbicans	0.000477394	0.000314953	0.000129871	0.000111482	0.00010075	0.000165755	0.000143539	0.000154616	0.000142059	7.64e-05
Massilia sp. CCM 8941	0.00117048	0.000314953	9.26e-05	6.64e-05	0.000302689	0.000153289	0.000131235	0.000137436	5.79e-05	0.000180135
Sphingomonas sanxanigenens	0.000195034	0.000314953	3.45e-05	1.88e-05	5.76e-05	5.21e-05	6.7e-05	4.97e-05	5.58e-05	0.000117906
Sphingomonas sanxanigenens DSM 19645 = NX02	0.000195034	0.000314953	3.45e-05	1.88e-05	5.76e-05	5.21e-05	6.7e-05	4.97e-05	5.58e-05	0.000117906
Thiobacillus denitrificans	0.000299714	0.000314953	3.73e-05	2.76e-05	6.6e-05	7.29e-05	6.56e-05	0.000173604	3.37e-05	2.73e-05
Thiobacillus denitrificans ATCC 25259	0.000299714	0.000314953	3.73e-05	2.76e-05	6.6e-05	7.29e-05	6.56e-05	0.000173604	3.37e-05	2.73e-05
Collimonas fungivorans	0.000501635	0.000313044	0.000134016	0.000111482	0.000125167	0.000141349	0.000173613	0.0001944	0.000132588	0.000111356
Paraburkholderia acidisoli	0.000207706	0.000313044	7.05e-05	5.14e-05	5.39e-05	9.69e-05	9.57e-05	6.87e-05	4.84e-05	6.11e-05
Sphingomonas sp. MK52	0.000169966	0.000313044	3.04e-05	7.52e-06	4.38e-05	4.2e-05	3.83e-05	5.33e-05	3.68e-05	7.42e-05
Baekduia soli	0.00025068	0.000311135	3.45e-05	2.51e-05	4.97e-05	4.23e-05	9.16e-05	6.87e-05	4.52e-05	9.17e-05
Catenulispora acidiphila	0.000222031	0.000311135	2.9e-05	1.25e-05	2.84e-05	2.49e-05	7.25e-05	6.33e-05	4.31e-05	5.68e-05
Catenulispora acidiphila DSM 44928	0.000222031	0.000311135	2.9e-05	1.25e-05	2.84e-05	2.49e-05	7.25e-05	6.33e-05	4.31e-05	5.68e-05
Blastochloris tepida	0.000200268	0.000309226	7.05e-05	3.38e-05	3.48e-05	5.48e-05	9.16e-05	5.79e-05	7.79e-05	0.000280573
Burkholderia sp. Bp7605	0.000166936	0.000309226	8.43e-05	8.27e-05	3.7e-05	4.79e-05	0.000123033	7.96e-05	7.68e-05	3.17e-05
Polynucleobacter asymbioticus	0.000124789	0.000309226	0.00111634	0.00118998	4.25e-05	5.27e-05	0.00104168	0.000539799	0.000333576	0.00029149
Bradyrhizobium sp. CCBAU 53421	0.000338005	0.000307318	3.73e-05	2.38e-05	3.41e-05	3.97e-05	5.19e-05	4.52e-05	4.52e-05	5.13e-05
Nitrosomonas ureae	6.56e-05	0.000307318	0.000160267	0.000139039	3.52e-05	2.04e-05	6.56e-05	8.23e-05	8.63e-05	3.38e-05
Streptomyces sp. NHF165	8.35e-05	0.000307318	2.21e-05	1.75e-05	1.72e-05	1.35e-05	3.96e-05	4.97e-05	3.37e-05	3.6e-05
Agrococcus sp. SGAir0287	5.95e-05	0.000305409	1.24e-05	0	1.19e-05	1.44e-05	2.19e-05	1.18e-05	1.89e-05	3.38e-05
Altererythrobacter sp. BO-6	8.9e-05	0.000305409	8.29e-06	2e-05	2.11e-05	3.99e-05	2.19e-05	1.63e-05	4.52e-05	5.24e-05
Amycolatopsis sp. AA4	0.000138838	0.000305409	2.76e-05	0	2.07e-05	1.83e-05	4.24e-05	3.8e-05	1.89e-05	4.04e-05
Flavobacterium sp. CLA17	0.000576839	0.000305409	0.000885612	0.000933191	0.000127147	0.000116239	0.000114831	0.00020525	0.000622955	0.000141924
Gemmobacter sp. HYN0069	0.000685651	0.000305409	0.000149214	0.000171607	0.000109769	9.31e-05	7.93e-05	4.07e-05	0.000233608	0.000138649
Geobacter bemidjiensis	6.61e-05	0.000305409	5.25e-05	1.75e-05	1.69e-05	3.51e-05	0.000121666	9.49e-05	3.05e-05	2.4e-05
Geobacter bemidjiensis Bem	6.61e-05	0.000305409	5.25e-05	1.75e-05	1.69e-05	3.51e-05	0.000121666	9.49e-05	3.05e-05	2.4e-05
Janibacter melonis	0.00058593	0.000305409	2.63e-05	7.52e-06	6.09e-05	2.51e-05	5.33e-05	1.72e-05	2.84e-05	9.06e-05
Limnobacter sp. SAORIC-580	0.000152061	0.000305409	0.0016828	0.000225469	4.44e-05	7.13e-05	0.000180448	0.000190783	0.000270438	0.000125548
Pigmentiphaga sp. H8	0.000518714	0.000305409	9.26e-05	8.02e-05	9.33e-05	0.000141349	0.000143539	0.000181741	9.37e-05	7.86e-05
Streptomyces glomeroaurantiacus	7.85e-05	0.000305409	2.35e-05	1.63e-05	1.5e-05	1.47e-05	6.84e-05	3.98e-05	2.21e-05	2.62e-05
Acinetobacter baumannii	0.00108867	0.0003035	0.000142306	0.000147807	0.000229437	0.000114308	0.000106629	8.05e-05	0.000219928	8.84e-05
Amycolatopsis orientalis	0.000103027	0.0003035	1.93e-05	8.77e-06	1.41e-05	1.14e-05	2.6e-05	3.8e-05	1.89e-05	2.62e-05
Mycolicibacterium smegmatis	0.000167487	0.0003035	1.66e-05	4.76e-05	1.61e-05	1.72e-05	3.83e-05	5.52e-05	1.16e-05	3.17e-05
Pandoraea pulmonicola	0.000248751	0.0003035	2.76e-05	2.88e-05	3.78e-05	9.34e-05	6.84e-05	6.87e-05	3.47e-05	4.48e-05
Prevotella denticola F0289	8.26e-07	0.0003035	8.29e-06	0	0.000143425	8.46e-05	1.37e-06	2.71e-06	3.16e-06	6.55e-06
Sphingomonas panacis	0.000148204	0.0003035	1.8e-05	1.25e-05	6.56e-05	6.01e-05	4.1e-05	8.68e-05	6.52e-05	0.000180135
Sphingomonas sp. LM7	0.000296684	0.0003035	1.38e-05	3.76e-06	4.73e-05	4e-05	3.96e-05	5.88e-05	2.74e-05	9.39e-05
Agromyces sp. LHK192	0.000117076	0.000301591	2.07e-05	2.51e-06	1.39e-05	1.55e-05	2.19e-05	6.33e-06	9.47e-06	2.84e-05
Antarctobacter heliothermus	0.000167487	0.000301591	3.59e-05	3.26e-05	2.27e-05	2.93e-05	2.73e-05	1.63e-05	6.42e-05	3.49e-05
Bordetella petrii	0.000231948	0.000301591	0.0001202	8.52e-05	6.78e-05	9.99e-05	8.75e-05	7.23e-05	0.000106281	6.77e-05
Bradyrhizobium sp. SK17	0.00040522	0.000301591	6.22e-05	3.26e-05	2.73e-05	3.49e-05	0.000112097	9.49e-05	8.21e-05	0.000381012
Undibacterium sp. KW1	0.0013837	0.000301591	0.000134016	0.000152818	5.06e-05	7.13e-05	0.000112097	0.000117544	9.15e-05	6.55e-05
Youhaiella tibetensis	0.000101098	0.000301591	2.76e-05	7.52e-06	2.55e-05	2.69e-05	4.65e-05	4.07e-05	0.000102072	3.71e-05
Bifidobacterium adolescentis	0.00172225	0.000299682	6.08e-05	3.76e-05	0.00604102	0.0113337	0.000265204	0.000269447	0.000161	9.5e-05
Bradyrhizobium arachidis	0.000206053	0.000299682	2.49e-05	1.88e-05	2.62e-05	3.97e-05	4.1e-05	3.26e-05	5.26e-05	4.26e-05
Caulobacter segnis	0.00026528	0.000299682	0.000110529	2.63e-05	4.33e-05	0.000104299	7.38e-05	6.24e-05	5.68e-05	3.82e-05
Magnetospirillum sp. ME-1	0.000132502	0.000299682	1.8e-05	3.88e-05	2.38e-05	4.32e-05	8.61e-05	3.71e-05	3.16e-05	4.04e-05
Burkholderia sp. DHOD12	0.000168038	0.000297774	9.67e-05	7.27e-05	3.81e-05	7.97e-05	0.000127134	0.000124778	7.37e-05	4.15e-05
Flavobacterium nackdongense	0.00137901	0.000297774	0.00193425	0.00181377	0.000501109	0.000333618	0.000266572	0.00056602	0.00162473	0.000342801
Flavobacterium sp. SLB02	0.000496401	0.000297774	0.000511196	0.000607514	0.000148925	0.000112728	9.84e-05	0.000202538	0.00048721	0.000198694
Hartmannibacter diazotrophicus	0.000219276	0.000297774	2.76e-05	2.63e-05	3.72e-05	3.18e-05	6.01e-05	6.96e-05	0.000153634	7.1e-05
Aliarcobacter cryaerophilus	0.00847298	0.000293956	0.000125727	9.77e-05	0.0108805	0.0151522	7.66e-05	0.000196208	0.000517726	0.000239088
Mycobacterium parmense	9.72e-05	0.000293956	1.52e-05	3.13e-05	1.19e-05	1.04e-05	2.6e-05	1.18e-05	1.26e-05	1.97e-05
Mycolicibacterium phlei	0.000165559	0.000293956	2.49e-05	3.01e-05	1.87e-05	1.18e-05	3.96e-05	6.42e-05	1.79e-05	1.97e-05
Tolumonas auensis	0.00214428	0.000293956	4.28e-05	2.25e-05	0.00236718	0.003044	7.38e-05	0.000101269	8e-05	6.88e-05
Tolumonas auensis DSM 9187	0.00214428	0.000293956	4.28e-05	2.25e-05	0.00236718	0.003044	7.38e-05	0.000101269	8e-05	6.88e-05
Brevilactibacter sp. MC1595	0.00211866	0.000292047	1.8e-05	1e-05	3.52e-05	3.97e-05	6.15e-05	3.71e-05	6.31e-06	4.26e-05
Methylobacterium durans	0.000155917	0.000292047	4.28e-05	3.13e-05	7.04e-05	4.25e-05	8.2e-05	5.52e-05	6.73e-05	0.000227079
Methylovirgula ligni	0.000132502	0.000292047	5.39e-05	7.27e-05	1.8e-05	2.46e-05	9.16e-05	4.34e-05	6.31e-05	4.91e-05
Agreia sp. COWG	0.000107434	0.000290138	5.53e-05	3.38e-05	2.68e-05	1.98e-05	9.84e-05	0.000100365	3.05e-05	3.71e-05
Mesorhizobium oceanicum	0.000160325	0.000290138	2.63e-05	2e-05	2.44e-05	3.69e-05	3.96e-05	6.33e-05	0.000228347	6e-05
Xanthomonas campestris	0.000172721	0.000290138	5.8e-05	6.26e-05	7.9e-05	7.81e-05	0.000114831	0.000130203	8.1e-05	0.000149566
Bosea sp. RAC05	0.000572982	0.00028823	6.36e-05	8.02e-05	8.07e-05	0.000142578	0.000112097	8.68e-05	0.000102072	0.000207428
Brevundimonas sp. LM2	0.000205502	0.00028823	3.45e-05	2.63e-05	7.9e-05	2.88e-05	4.37e-05	1.54e-05	3.89e-05	0.000300224
Georgenia faecalis	0.000129472	0.00028823	2.63e-05	3.76e-06	1.39e-05	1.21e-05	3.83e-05	3.89e-05	2.1e-05	3.28e-05
Microbacterium oleivorans	0.000560311	0.00028823	9.39e-05	1.13e-05	3.15e-05	3.28e-05	5.06e-05	2.71e-05	1.47e-05	5.02e-05
Brachybacterium ginsengisoli	0.000215144	0.000286321	8.29e-06	3.76e-06	1.41e-05	1.04e-05	1.23e-05	3.16e-05	1.05e-05	2.4e-05
Bradyrhizobium genosp. B	0.000240487	0.000286321	2.9e-05	1.88e-05	2.44e-05	3.62e-05	4.24e-05	6.51e-05	4.95e-05	5.02e-05
Nocardioides sp. S-713	0.000293103	0.000286321	1.66e-05	1.38e-05	5.32e-05	3.32e-05	2.6e-05	2.98e-05	2.95e-05	0.000195419
Streptomyces coeruleorubidus	7.02e-05	0.000286321	1.52e-05	0	9.24e-06	4.39e-06	3.42e-05	2.53e-05	2.1e-05	1.42e-05
Symmachiella dynata	0.000129747	0.000286321	8.84e-05	4.26e-05	1.43e-05	1.09e-05	0.00023513	0.000237801	6.84e-05	6.44e-05
Vulgatibacter incomptus	0.000152612	0.000286321	3.45e-05	2.13e-05	2.46e-05	3.37e-05	6.7e-05	5.52e-05	3.89e-05	4.04e-05
Cellulomonas flavigena	0.000230846	0.000284412	2.63e-05	1.38e-05	1.83e-05	1.47e-05	2.6e-05	3.26e-05	2.42e-05	4.04e-05
Cellulomonas flavigena DSM 20109	0.000230846	0.000284412	2.63e-05	1.38e-05	1.83e-05	1.47e-05	2.6e-05	3.26e-05	2.42e-05	4.04e-05
Desulfuromonas sp. DDH964	8.51e-05	0.000284412	5.94e-05	4.26e-05	3.65e-05	2.95e-05	7.93e-05	6.06e-05	3.47e-05	1.53e-05
Hyphomicrobium denitrificans	0.000252608	0.000284412	4.14e-05	5.76e-05	3.94e-05	4.04e-05	0.000120299	8.5e-05	0.000112595	0.000167034
Methylococcus sp. EFPC2	0.000164181	0.000284412	3.45e-05	2.88e-05	4.07e-05	4.04e-05	7.79e-05	7.41e-05	3.16e-05	3.06e-05
Paraburkholderia tropica	0.000242416	0.000284412	4.56e-05	2.25e-05	4.8e-05	0.000138539	7.66e-05	8.41e-05	9.26e-05	0.000160484
Pseudomonas oryzae	0.000339933	0.000284412	6.91e-06	7.52e-06	5.7e-05	6.22e-05	3.28e-05	5.33e-05	1.89e-05	2.07e-05
Rhodococcus sp. PBTS 2	4.44e-05	0.000284412	3.87e-05	1.25e-06	2.33e-05	4.92e-06	1.09e-05	8.14e-06	5.26e-06	7.97e-05
Sulfitobacter sp. THAF37	9.48e-05	0.000284412	2.35e-05	6.26e-06	1.91e-05	1.93e-05	3.96e-05	2.8e-05	5.47e-05	2.4e-05
Bosea sp. ANAM02	0.0014129	0.000282503	7.32e-05	1.13e-05	0.000150465	6.94e-05	0.00013807	0.000120257	7.37e-05	0.000108081
Dehalococcoides mccartyi	8.82e-06	0.000282503	2.35e-05	5.01e-06	3.98e-05	5.2e-05	1.91e-05	2.26e-05	2.1e-05	1.2e-05
Mumia sp. ZJ1417	0.000124238	0.000282503	1.24e-05	0	1.87e-05	1.86e-05	2.73e-05	1.54e-05	1.79e-05	6.33e-05
Mycobacterium paragordonae	5.18e-05	0.000282503	1.93e-05	0.000102714	1.47e-05	3.67e-05	2.05e-05	3.62e-05	1.58e-05	2.07e-05
Nitrospirillum amazonense	0.000295306	0.000282503	2.07e-05	7.52e-06	4.71e-05	6.46e-05	9.57e-05	0.000102173	4.95e-05	6.77e-05
Nitrospirillum amazonense CBAmc	0.000295306	0.000282503	2.07e-05	7.52e-06	4.71e-05	6.46e-05	9.57e-05	0.000102173	4.95e-05	6.77e-05
Pandoraea thiooxydans	0.000220929	0.000282503	9.26e-05	7.64e-05	7.17e-05	0.000150128	0.000121666	0.000132011	0.000106281	6e-05
Sphingomonas sp. AAP5	0.000101374	0.000282503	6.08e-05	5.89e-05	0.000105809	7.04e-05	0.00017498	0.00017722	0.000350412	0.000198694
Sphingomonas wittichii	0.000186495	0.000282503	4.42e-05	7.52e-06	4.4e-05	5.3e-05	6.01e-05	7.96e-05	9.79e-05	9.39e-05
Sulfuriferula sp. AH1	0.000145174	0.000282503	5.39e-05	6.51e-05	6.01e-05	6.71e-05	6.7e-05	0.000148286	4.52e-05	2.84e-05
Corynebacterium kefirresidentii	2.78e-05	0.000280594	5.39e-05	6.14e-05	1.36e-05	6.67e-06	1.23e-05	7.87e-05	5.47e-05	1.42e-05
Rhodococcus hoagii	7.24e-05	0.000280594	2.76e-05	1.13e-05	1.12e-05	1.7e-05	3.69e-05	3.71e-05	1.58e-05	3.38e-05
Hymenobacter sedentarius	0.000132227	0.000278686	4.14e-05	1.75e-05	0.000457993	9.18e-05	2.73e-05	4.52e-05	4.42e-05	0.000751106
Phycicoccus endophyticus	0.000578492	0.000278686	2.63e-05	7.52e-06	3.21e-05	1.56e-05	3.01e-05	3.35e-05	1.37e-05	4.91e-05
Pseudomonas furukawaii	0.000365827	0.000278686	1.11e-05	1.38e-05	4.66e-05	5.65e-05	1.78e-05	1.27e-05	3.05e-05	4.48e-05
Pseudonocardia sp. AL041005-10	0.000112668	0.000278686	4.14e-06	1.63e-05	1.85e-05	3.56e-05	3.83e-05	3.26e-05	8.42e-06	3.17e-05
Aromatoleum petrolei	0.00100547	0.000276777	2.63e-05	5.01e-05	0.000131107	0.000111147	7.79e-05	0.00013834	5.89e-05	4.48e-05
Massilia sp. LPB0304	0.00069722	0.000276777	0.000176846	0.000141544	0.000232956	0.000130989	8.48e-05	0.000129298	0.000143111	0.00044324
Methylobacterium aquaticum	0.000314314	0.000276777	7.6e-05	2.13e-05	6.27e-05	8.9e-05	0.00011073	9.04e-05	7.16e-05	0.000161575
Methylomicrobium album	8.65e-05	0.000276777	3.32e-05	3.63e-05	3.63e-05	6.36e-05	6.7e-05	7.87e-05	4e-05	8.41e-05
Methylomicrobium album BG8	8.65e-05	0.000276777	3.32e-05	3.63e-05	3.63e-05	6.36e-05	6.7e-05	7.87e-05	4e-05	8.41e-05
Pseudomonas yamanorum	0.00021845	0.000276777	2.76e-05	3.26e-05	4.03e-05	3.93e-05	6.56e-05	0.000227855	6.73e-05	3.93e-05
Streptomyces hundungensis	0.000110464	0.000276777	2.07e-05	1e-05	7.92e-06	1.79e-05	5.74e-05	5.06e-05	3.79e-05	4.15e-05
Symbiobacterium thermophilum	6.12e-05	0.000276777	1.8e-05	1.5e-05	2.2e-05	2.23e-05	5.06e-05	4.52e-05	2.1e-05	2.29e-05
Symbiobacterium thermophilum IAM 14863	6.12e-05	0.000276777	1.8e-05	1.5e-05	2.2e-05	2.23e-05	5.06e-05	4.52e-05	2.1e-05	2.29e-05
Thermobifida fusca	9.37e-05	0.000276777	2.76e-05	3.13e-05	6.38e-06	1.44e-05	1.91e-05	9.04e-06	1.89e-05	1.31e-05
Ancylobacter sp. TS-1	0.000191729	0.000274868	5.25e-05	6.26e-06	3.08e-05	4.76e-05	4.78e-05	5.97e-05	7.26e-05	5.24e-05
Blautia sp. SC05B48	0.000199993	0.000274868	0.00011191	2e-05	0.00430672	0.00996393	0.00010116	0.00031104	0.000115752	3.28e-05
Massilia flava	0.000507971	0.000274868	4.56e-05	4.89e-05	0.000123847	0.000129584	8.89e-05	9.67e-05	6.63e-05	7.86e-05
Methylobacterium sp. 4-46	0.000324782	0.000274868	2.21e-05	1.75e-05	5.52e-05	4.37e-05	5.33e-05	5.61e-05	5.79e-05	0.000127732
Mycolicibacterium confluentis	0.000159498	0.000274868	5.53e-06	7.52e-06	8.14e-06	8.78e-06	1.37e-05	9.04e-06	7.37e-06	2.84e-05
Chromobacterium vaccinii	0.000182914	0.000272959	1.66e-05	1.63e-05	5.9e-05	6.09e-05	2.87e-05	8.41e-05	3.79e-05	2.84e-05
Halothiobacillus sp. LS2	7.93e-05	0.000272959	2.07e-05	1.13e-05	1.8e-05	1.51e-05	2.46e-05	2.35e-05	8.42e-06	2.18e-05
Methyloligella sp. GL2	0.000117627	0.000272959	4.97e-05	3.26e-05	2.05e-05	2.51e-05	0.000155842	0.000119352	6.21e-05	0.00013319
Mycobacterium cookii	7.88e-05	0.000272959	1.38e-05	0.000253026	1.01e-05	9.66e-06	4.1e-05	4.25e-05	2.74e-05	2.73e-05
Nitratireductor sp. SY7	0.000100547	0.000272959	3.45e-05	4.38e-05	2.22e-05	3.32e-05	6.43e-05	6.33e-05	0.000284118	5.46e-05
Nocardioides sambongensis	0.000231672	0.000272959	1.66e-05	1.88e-05	3.19e-05	1.46e-05	1.91e-05	9.95e-06	1.37e-05	8.73e-05
Sphingobium sp. YG1	0.000133053	0.000272959	0.000766794	5.89e-05	4.69e-05	4.27e-05	6.15e-05	6.33e-05	6.95e-05	6.66e-05
Candidatus Promineofilum breve	6.39e-05	0.00027105	3.45e-05	2.63e-05	1.63e-05	2.04e-05	0.000103895	0.000139245	3.89e-05	7.21e-05
Epidermidibacterium keratini	9.83e-05	0.00027105	3.04e-05	1.38e-05	1.54e-05	1.51e-05	4.51e-05	6.24e-05	2.84e-05	2.62e-05
Geobacter pickeringii	0.000128921	0.000269141	1.8e-05	2.51e-06	4.71e-05	5.86e-05	2.19e-05	2.71e-05	1.58e-05	1.86e-05
Legionella geestiana	2.23e-05	0.000269141	5.39e-05	4.13e-05	8.14e-06	9.48e-06	9.02e-05	6.33e-05	2e-05	2.51e-05
Mesorhizobium sp. M1B.F.Ca.ET.045.04.1.1	7.88e-05	0.000269141	2.9e-05	2.51e-05	1.47e-05	1.83e-05	4.51e-05	3.71e-05	0.000199935	3.49e-05
Mycolicibacterium chubuense	0.000111842	0.000269141	3.45e-05	2.25e-05	1.41e-05	1.46e-05	6.15e-05	3.8e-05	1.79e-05	4.91e-05
Mycolicibacterium chubuense NBB4	0.000111842	0.000269141	3.45e-05	2.25e-05	1.41e-05	1.46e-05	6.15e-05	3.8e-05	1.79e-05	4.91e-05
Nakamurella multipartita	0.0011837	0.000269141	2.49e-05	1.63e-05	4.18e-05	5.23e-05	7.11e-05	5.7e-05	3.68e-05	4.69e-05
Nakamurella multipartita DSM 44233	0.0011837	0.000269141	2.49e-05	1.63e-05	4.18e-05	5.23e-05	7.11e-05	5.7e-05	3.68e-05	4.69e-05
Renibacterium salmoninarum	0.000112944	0.000269141	4.28e-05	5.51e-05	3.52e-06	2.11e-06	0.00011073	9.86e-05	4.52e-05	2.4e-05
Thauera hydrothermalis	0.000758926	0.000269141	8.84e-05	0.000117745	0.000116808	0.000109216	0.000177714	0.000273968	7.16e-05	4.91e-05
Amycolatopsis sp. Hca4	0.000184015	0.000267233	1.24e-05	8.77e-06	2.49e-05	2.53e-05	7.93e-05	6.96e-05	4.42e-05	3.93e-05
Caldichromatium japonicum	9.81e-05	0.000267233	3.87e-05	1.88e-05	1.8e-05	3.23e-05	0.000164044	0.000103981	3.68e-05	8.73e-06
Desulfotomaculum nigrificans	1.43e-05	0.000267233	5.25e-05	3.76e-05	9.9e-06	8.6e-06	4.51e-05	4.52e-05	5.37e-05	2.18e-05
Desulfotomaculum nigrificans CO-1-SRB	1.43e-05	0.000267233	5.25e-05	3.76e-05	9.9e-06	8.6e-06	4.51e-05	4.52e-05	5.37e-05	2.18e-05
Luteimonas granuli	0.000228917	0.000267233	6.91e-06	1.13e-05	2.64e-05	3.11e-05	4.37e-05	3.53e-05	3.26e-05	2.29e-05
Methylomonas sp. EFPC1	2.34e-05	0.000267233	4.01e-05	4.13e-05	1.52e-05	2.04e-05	3.69e-05	1.99e-05	1.68e-05	2.62e-05
Microbacterium chocolatum	0.00044351	0.000267233	6.08e-05	1.25e-05	2.49e-05	2.42e-05	1.64e-05	2.62e-05	2e-05	2.84e-05
Microbacterium sp. WY121	0.00034985	0.000267233	4.28e-05	1.38e-05	2.11e-05	2.3e-05	2.73e-05	5.24e-05	1.16e-05	3.49e-05
Nitratireductor sp. OM-1	9.01e-05	0.000267233	3.04e-05	3.51e-05	2.31e-05	3.02e-05	8.48e-05	0.000101269	0.000519831	6.66e-05
Rathayibacter sp. VKM Ac-2759	9.48e-05	0.000267233	6.91e-06	1.25e-05	1.69e-05	1.95e-05	3.01e-05	1.9e-05	1.58e-05	5.02e-05
Jiangella alkaliphila	0.000156744	0.000265324	4.14e-06	5.01e-06	2.22e-05	2.48e-05	3.83e-05	3.44e-05	3.05e-05	6.33e-05
Massilia sp. YMA4	0.000471884	0.000265324	7.46e-05	2.76e-05	0.000109109	0.000107636	6.56e-05	0.000102173	7.16e-05	0.000121181
Mesorhizobium sp. M1E.F.Ca.ET.045.02.1.1	0.000118729	0.000265324	1.8e-05	1.63e-05	1.8e-05	2.28e-05	2.19e-05	3.53e-05	0.000131536	2.18e-05
Methylotenera mobilis	7.19e-05	0.000265324	0.000150596	0.00015407	7.7e-05	5.13e-05	0.000140804	9.4e-05	6.73e-05	7.31e-05
Methylotenera mobilis JLW8	7.19e-05	0.000265324	0.000150596	0.00015407	7.7e-05	5.13e-05	0.000140804	9.4e-05	6.73e-05	7.31e-05
Tardiphaga robiniae	0.000354808	0.000265324	8.98e-05	3.51e-05	6.84e-05	8.71e-05	0.000149007	9.13e-05	0.000133641	7.86e-05
Bradyrhizobium sp. 6(2017)	0.000284838	0.000263415	2.63e-05	3.13e-05	3.3e-05	5.06e-05	7.93e-05	0.000106694	4.95e-05	4.37e-05
Dyella japonica	0.0001168	0.000263415	1.93e-05	1.75e-05	2.27e-05	4.28e-05	6.84e-05	5.61e-05	2.1e-05	2.18e-05
Dyella japonica A8	0.0001168	0.000263415	1.93e-05	1.75e-05	2.27e-05	4.28e-05	6.84e-05	5.61e-05	2.1e-05	2.18e-05
Geobacter metallireducens	4.57e-05	0.000263415	1.66e-05	7.52e-06	4.25e-05	4.74e-05	2.19e-05	2.35e-05	1.58e-05	1.53e-05
Geobacter metallireducens GS-15	4.57e-05	0.000263415	1.66e-05	7.52e-06	4.25e-05	4.74e-05	2.19e-05	2.35e-05	1.58e-05	1.53e-05
Methylococcus sp. IM1	0.000143246	0.000263415	2.49e-05	4.51e-05	2.57e-05	3.67e-05	5.06e-05	3.8e-05	3.47e-05	3.06e-05
Novosphingobium sp. PP1Y	9.72e-05	0.000263415	9.67e-06	2.13e-05	2.4e-05	3.48e-05	1.78e-05	9.04e-06	1.89e-05	2.51e-05
Pelagovum pacificum	0.000159498	0.000263415	2.9e-05	7.52e-06	1.98e-05	2.58e-05	4.65e-05	5.24e-05	2.74e-05	3.82e-05
Shewanella algae	7.38e-05	0.000263415	6.77e-05	2.63e-05	2.57e-05	2.34e-05	3.14e-05	2.8e-05	3.79e-05	9.83e-06
Desulfuromonas soudanensis	0.000110464	0.000261506	5.53e-05	2.38e-05	2.66e-05	4.07e-05	9.57e-05	0.000141053	5.58e-05	2.51e-05
Flavobacterium sp. Sr18	0.00134238	0.000261506	0.00166484	0.00167348	0.000744184	0.000621407	0.000303481	0.000540703	0.00128064	0.000276206
Granulibacter bethesdensis	0.000104129	0.000261506	7.18e-05	5.51e-05	3.15e-05	3.78e-05	0.000214624	0.00015552	0.000104177	7.53e-05
Leptolyngbya sp. PCC 7376	2.07e-05	0.000261506	0.000125727	7.52e-05	5.72e-06	1.44e-05	6.97e-05	9.95e-05	5.89e-05	0.000118998
Pseudomonas sp. URMO17WK12:I11	0.000112117	0.000261506	0.000174083	0.000130271	4.97e-05	3.88e-05	5.47e-05	8.68e-05	9.79e-05	7.53e-05
Sphingomonas alpina	0.000263076	0.000261506	9.53e-05	8.89e-05	9.64e-05	0.000105529	0.000131235	0.000123873	0.00018836	0.000269656
Bordetella flabilis	0.000162529	0.000259597	5.25e-05	3.01e-05	6.42e-05	9.1e-05	9.71e-05	9.13e-05	5.68e-05	3.28e-05
Candidatus Thiodictyon syntrophicum	0.000339933	0.000259597	8.57e-05	0.000113987	6.25e-05	8.31e-05	0.000107996	0.000172699	0.000108386	0.000148475
Caulobacter sp. K31	0.000391997	0.000259597	6.77e-05	2.88e-05	7.04e-05	6.69e-05	7.38e-05	3.98e-05	6.42e-05	8.73e-05
Cohnella candidum	4.6e-05	0.000259597	2.76e-06	6.26e-06	1.5e-05	1.83e-05	2.87e-05	3.16e-05	9.47e-06	1.75e-05
Salipiger profundus	0.000177129	0.000259597	1.93e-05	4.63e-05	2.95e-05	3.69e-05	4.1e-05	4.16e-05	6.73e-05	4.15e-05
Azotobacter vinelandii	0.000116525	0.000257689	2.07e-05	8.77e-06	3.89e-05	4e-05	2.05e-05	4.52e-05	2.21e-05	1.31e-05
Kitasatospora setae	0.000108812	0.000257689	3.59e-05	2e-05	1.58e-05	2.19e-05	1.23e-05	2.8e-05	2.63e-05	0.000103714
Kitasatospora setae KM-6054	0.000108812	0.000257689	3.59e-05	2e-05	1.58e-05	2.19e-05	1.23e-05	2.8e-05	2.63e-05	0.000103714
Mycolicibacterium arabiense	0.000160325	0.000257689	6.49e-05	6.89e-05	3.72e-05	2.18e-05	2.6e-05	3.26e-05	7.05e-05	7.1e-05
Serpentinomonas mccroryi	0.000771598	0.000257689	0.000390996	0.00035073	0.000229657	0.000554332	0.000288444	0.000278489	0.000400922	0.000199786
Streptacidiphilus sp. PB12-B1b	0.000134155	0.000257689	2.76e-05	1.25e-06	1.87e-05	9.66e-06	3.28e-05	3.26e-05	2.42e-05	5.9e-05
Bacteroides fragilis	9.56e-05	0.00025578	7.32e-05	7.39e-05	0.00227039	0.00302416	7.66e-05	0.000107598	9.79e-05	2.84e-05
Blattabacterium cuenoti	0.000125891	0.00025578	0.00170353	0.00185135	7.96e-05	8.64e-05	0.000848928	0.000912323	0.000942851	0.000385379
Collinsella aerofaciens ATCC 25986	0.000317895	0.00025578	9.67e-06	2e-05	0.00445301	0.00811534	5.06e-05	0.000106694	4.74e-05	2.07e-05
Rhizobium favelukesii	0.000173548	0.00025578	4.84e-05	6.01e-05	2.05e-05	1.91e-05	5.6e-05	3.44e-05	0.000156791	4.69e-05
Streptosporangium sp. 'caverna'	0.000133053	0.00025578	3.87e-05	2.76e-05	2.24e-05	2.14e-05	4.37e-05	4.97e-05	3.47e-05	0.000218345
Haliangium ochraceum	0.000315691	0.000253871	6.49e-05	4.01e-05	5.28e-05	6.88e-05	0.000139437	0.000151903	8.52e-05	0.000135374
Haliangium ochraceum DSM 14365	0.000315691	0.000253871	6.49e-05	4.01e-05	5.28e-05	6.88e-05	0.000139437	0.000151903	8.52e-05	0.000135374
Hyphomonas sp. CACIAM 19H1	5.4e-05	0.000253871	1.8e-05	1.63e-05	1.45e-05	2.42e-05	5.19e-05	4.79e-05	4.84e-05	6e-05
Kocuria turfanensis	7.22e-05	0.000253871	1.38e-05	7.52e-06	1.34e-05	1.42e-05	1.5e-05	9.04e-06	1.37e-05	2.29e-05
Laribacter hongkongensis	0.00055425	0.000253871	0.000396522	0.000368266	0.000336126	0.00052536	0.00010116	0.000111215	0.000293589	5.46e-05
Mesorhizobium amorphae	6.06e-05	0.000251962	2.9e-05	1.25e-05	1.45e-05	1.6e-05	4.51e-05	7.14e-05	0.000258863	4.15e-05
Mesorhizobium amorphae CCNWGS0123	6.06e-05	0.000251962	2.9e-05	1.25e-05	1.45e-05	1.6e-05	4.51e-05	7.14e-05	0.000258863	4.15e-05
Mycobacterium sp. YC-RL4	0.000292552	0.000251962	1.93e-05	2.63e-05	1.61e-05	1.53e-05	2.87e-05	1.99e-05	1.26e-05	2.07e-05
Paracoccus sp. AK26	0.000668571	0.000251962	5.25e-05	1.5e-05	5.87e-05	3.35e-05	3.55e-05	5.7e-05	6e-05	8.52e-05
Pedococcus dokdonensis	0.000663337	0.000251962	2.35e-05	1.38e-05	4.6e-05	2.07e-05	7.52e-05	5.06e-05	2.84e-05	6.44e-05
Serinicoccus profundi	0.000222582	0.000251962	1.38e-05	1e-05	1.41e-05	1.3e-05	2.73e-05	1.72e-05	9.47e-06	4.04e-05
Silicimonas algicola	0.000123687	0.000251962	3.18e-05	2.25e-05	2.27e-05	2.04e-05	7.11e-05	4.25e-05	5.26e-05	4.48e-05
Thermoactinomyces vulgaris	2.23e-05	0.000251962	0.000161648	0.000187891	7.26e-06	4.21e-06	0.000133969	0.000132011	0.000139954	2.07e-05
Castellaniella defragrans	0.000465548	0.000250053	6.49e-05	4.13e-05	7.92e-05	0.000116239	7.66e-05	5.79e-05	7.89e-05	4.69e-05
Castellaniella defragrans 65Phen	0.000465548	0.000250053	6.49e-05	4.13e-05	7.92e-05	0.000116239	7.66e-05	5.79e-05	7.89e-05	4.69e-05
Devosia sp. LEGU1	0.000100823	0.000250053	2.07e-05	2.13e-05	2.84e-05	2.23e-05	3.14e-05	5.06e-05	5.26e-05	0.000113539
Achromobacter sp. MFA1 R4	0.000247099	0.000248145	7.46e-05	4.76e-05	4.8e-05	8.45e-05	8.34e-05	0.000101269	6.42e-05	2.95e-05
Alkalilimnicola ehrlichii	4.32e-05	0.000248145	3.87e-05	3.13e-05	2.29e-05	2.6e-05	4.78e-05	2.89e-05	2.32e-05	2.73e-05
Alkalilimnicola ehrlichii MLHE-1	4.32e-05	0.000248145	3.87e-05	3.13e-05	2.29e-05	2.6e-05	4.78e-05	2.89e-05	2.32e-05	2.73e-05
Comamonas sp. NLF-7-7	0.00167652	0.000248145	0.000273559	0.000181628	0.000216898	0.000392966	0.000215991	0.000164562	0.000215719	0.000181226
Cupriavidus neocaledonicus	5.51e-05	0.000248145	1.66e-05	1.13e-05	2.2e-05	3.42e-05	2.05e-05	3.53e-05	2e-05	1.09e-05
Pseudomonas fulva	0.000499982	0.000248145	2.35e-05	2.13e-05	6.18e-05	4.71e-05	3.69e-05	2.08e-05	3.89e-05	3.93e-05
Sulfuricurvum kujiense	5.51e-06	0.000248145	1.8e-05	1.25e-05	4.95e-05	9.87e-05	6.84e-06	9.95e-06	1.89e-05	1.53e-05
Sulfuricurvum kujiense DSM 16994	5.51e-06	0.000248145	1.8e-05	1.25e-05	4.95e-05	9.87e-05	6.84e-06	9.95e-06	1.89e-05	1.53e-05
Thiomonas intermedia	0.00050742	0.000248145	0.000290138	0.00017286	0.000131107	0.00026268	0.00016131	0.000242322	0.000231504	0.00012009
Amycolatopsis sp. FDAARGOS 1241	0.000193106	0.000246236	4.56e-05	2.76e-05	1.74e-05	2.02e-05	7.52e-05	7.78e-05	4.21e-05	4.91e-05
Bordetella genomosp. 13	0.000321476	0.000246236	6.36e-05	5.01e-05	5.96e-05	8.43e-05	0.000107996	0.000146478	8.73e-05	4.8e-05
Microbacterium sediminis	0.000253435	0.000246236	5.53e-05	1.25e-06	2.18e-05	2.25e-05	8.2e-06	1.63e-05	8.42e-06	3.49e-05
Acidaminococcus intestini	1.35e-05	0.000244327	2.35e-05	0	0.000618137	0.000364872	2.32e-05	2.26e-05	9.47e-06	3.28e-06
Actinoplanes friuliensis	0.000241038	0.000244327	3.18e-05	1e-05	3.41e-05	4.78e-05	4.51e-05	5.43e-05	2.32e-05	9.39e-05
Actinoplanes friuliensis DSM 7358	0.000241038	0.000244327	3.18e-05	1e-05	3.41e-05	4.78e-05	4.51e-05	5.43e-05	2.32e-05	9.39e-05
Nitrobacter hamburgensis	0.000228091	0.000244327	6.77e-05	3.26e-05	2.55e-05	3.18e-05	0.000105262	9.4e-05	4.31e-05	6.88e-05
Nitrobacter hamburgensis X14	0.000228091	0.000244327	6.77e-05	3.26e-05	2.55e-05	3.18e-05	0.000105262	9.4e-05	4.31e-05	6.88e-05
Paraburkholderia ginsengisoli	0.000167763	0.000244327	6.49e-05	2.51e-05	3.7e-05	6.44e-05	3.96e-05	4.61e-05	4.74e-05	3.17e-05
Pseudomonas sp. S-6-2	0.00015757	0.000244327	4.97e-05	4.76e-05	3.01e-05	2.51e-05	6.7e-05	3.8e-05	3.47e-05	3.17e-05
Sorangium cellulosum So0157-2	0.000151785	0.000244327	3.45e-05	4.13e-05	2.22e-05	1.88e-05	0.000102528	6.33e-05	5.58e-05	0.000102622
Stappia indica	0.000188423	0.000244327	1.8e-05	2.38e-05	2.95e-05	4.81e-05	8.89e-05	8.32e-05	0.000106281	6.22e-05
Erythrobacter sp. HKB08	0.000111291	0.000242418	1.93e-05	1.38e-05	1.85e-05	3.14e-05	3.69e-05	5.24e-05	3.16e-05	6.22e-05
Herbiconiux sp. SALV-R1	0.000123963	0.000242418	9.67e-06	1.13e-05	2e-05	2.42e-05	3.28e-05	1.63e-05	1.37e-05	3.82e-05
Oryzomicrobium terrae	0.00099721	0.000242418	3.87e-05	3.88e-05	0.000202599	0.000126775	8.34e-05	0.000167274	5.79e-05	4.37e-05
Paracoccus aminovorans	0.00149802	0.000242418	4.42e-05	5.01e-06	0.000113508	7.06e-05	4.65e-05	3.62e-05	4.31e-05	0.000108081
Sphingosinicella microcystinivorans	0.000149857	0.000242418	2.9e-05	1.63e-05	2.31e-05	2.62e-05	8.34e-05	4.16e-05	4e-05	7.1e-05
Thiothrix sp. Ku-5	7.11e-05	0.000242418	5.11e-05	2.76e-05	6.03e-05	0.000102017	3.01e-05	4.7e-05	4e-05	3.82e-05
Azoarcus olearius	0.00155972	0.000240509	7.6e-05	5.39e-05	0.000230096	0.000249335	0.000128501	0.000230567	5.79e-05	0.000216161
Bordetella trematum	0.000198616	0.000240509	7.05e-05	4.13e-05	5.94e-05	0.000126775	7.93e-05	8.23e-05	6e-05	3.82e-05
Celeribacter manganoxidans	0.000102476	0.000240509	4.97e-05	2.63e-05	2.44e-05	3.09e-05	3.55e-05	2.8e-05	4.63e-05	2.95e-05
Massilia sp. NR 4-1	0.00102366	0.000240509	0.000107766	7.27e-05	0.000200839	0.000200522	0.000158576	0.000152807	8.52e-05	0.00016485
Methylomicrobium sp. wino1	6.17e-05	0.000240509	8.01e-05	7.89e-05	1.8e-05	2.14e-05	9.57e-05	9.67e-05	3.37e-05	4.26e-05
Microvirga sp. VF16	0.000126717	0.000240509	5.25e-05	0.000100208	3.23e-05	3.21e-05	9.43e-05	9.22e-05	0.00011049	0.000106989
Mycolicibacterium psychrotolerans	0.00011377	0.000240509	2.49e-05	1.75e-05	1.76e-05	1.4e-05	3.83e-05	1.81e-05	1.89e-05	2.18e-05
Pasteurella multocida	5.9e-05	0.000240509	9.67e-05	8.89e-05	8.03e-05	6.5e-05	9.57e-05	8.41e-05	7.68e-05	6.77e-05
Phytohabitans suffuscus	0.000176578	0.000240509	2.35e-05	1.25e-05	2.79e-05	3.3e-05	0.000127134	0.000104885	3.05e-05	0.000114631
Pseudomonas simiae	6.67e-05	0.000240509	1.93e-05	8.77e-06	9.42e-05	5.04e-05	1.09e-05	5.33e-05	2.21e-05	1.97e-05
Rhizobium jaguaris	0.000107434	0.000240509	5.94e-05	3.38e-05	2.95e-05	4.65e-05	6.43e-05	3.16e-05	0.000407236	5.24e-05
Akkermansia muciniphila	0.000140215	0.000238601	0.000165793	9.27e-05	0.00153764	0.0014623	0.000203688	0.00020525	0.000105229	0.000220528
Kiritimatiella glycovorans	2.4e-05	0.000238601	3.45e-05	2.25e-05	1.78e-05	2.21e-05	5.88e-05	0.000165466	4.21e-05	3.71e-05
Lichenicola cladoniae	0.000201646	0.000238601	3.18e-05	4.38e-05	3.67e-05	2.53e-05	7.79e-05	7.87e-05	6.95e-05	7.42e-05
Methylobacterium terrae	0.000103027	0.000238601	1.52e-05	0	2.77e-05	2.6e-05	3.28e-05	3.71e-05	3.16e-05	6.22e-05
Microvirgula aerodenitrificans	0.000165283	0.000238601	3.32e-05	1.25e-05	0.000149365	0.000164526	6.84e-05	0.000100365	5.26e-05	4.15e-05
Sinorhizobium meliloti	0.000196963	0.000238601	6.91e-05	2.51e-05	3.21e-05	5.13e-05	8.2e-05	9.86e-05	0.000343046	8.19e-05
Sulfurivermis fontis	0.000115974	0.000238601	6.36e-05	7.64e-05	4.18e-05	5.14e-05	0.000102528	0.000141957	5.47e-05	0.00034826
Ruminococcus gnavus	3.31e-05	0.000236692	5.53e-05	1.63e-05	0.00147319	0.00264225	7.25e-05	0.000130203	7.68e-05	8.19e-05
Salinicola tamaricis	0.000188423	0.000236692	2.35e-05	3.51e-05	1.89e-05	2.3e-05	8.2e-05	8.68e-05	4.21e-05	2.84e-05
Stenotrophomonas sp. LM091	0.000206604	0.000236692	0.000211386	0.000693943	6.82e-05	3.72e-05	0.000257002	0.000408692	5.68e-05	0.0001583
Streptomyces sp. M2	9.31e-05	0.000236692	2.76e-06	7.52e-06	1.43e-05	1.28e-05	1.91e-05	2.98e-05	2.53e-05	1.31e-05
Actinoplanes sp. OR16	0.000142419	0.000234783	3.04e-05	2.51e-05	2.97e-05	3.27e-05	5.33e-05	2.71e-05	3.68e-05	7.21e-05
Paracoccus sanguinis	0.000516786	0.000234783	2.21e-05	3.76e-06	3.92e-05	3.85e-05	3.01e-05	3.89e-05	5.58e-05	5.68e-05
Rathayibacter festucae	8.84e-05	0.000234783	2.49e-05	4.38e-05	2.4e-05	1.65e-05	3.42e-05	1.54e-05	1.68e-05	6.66e-05
Thiomonas sp. X19	0.000490341	0.000234783	0.000194807	0.000162839	0.000145185	0.000307455	0.00014764	0.000224238	0.000173628	0.000430139
Anaeromyxobacter sp. K	7.99e-05	0.000232874	1.93e-05	2.51e-06	1.32e-05	1.79e-05	2.19e-05	2.62e-05	2e-05	0.000115723
Bacteriovorax stolpii	8.4e-05	0.000232874	5.66e-05	3.76e-05	9.42e-05	8.43e-05	8.89e-05	0.000103981	5.68e-05	2.73e-05
Flavobacterium crocinum	0.000489239	0.000232874	0.000598237	0.000685175	9.96e-05	9.08e-05	0.000276141	0.0004105	0.00047353	0.000155025
Plantactinospora sp. KBS50	8.43e-05	0.000232874	1.93e-05	8.77e-06	1.67e-05	1.67e-05	2.19e-05	1.81e-05	1.79e-05	2.95e-05
Undibacterium sp. YM2	0.0014892	0.000232874	0.000107766	9.77e-05	5.76e-05	6.8e-05	0.00010116	0.000114832	0.000145216	4.59e-05
Aeromonas hydrophila	0.00436844	0.000230965	0.000131253	6.64e-05	0.000792139	0.000522024	0.000116198	0.000100365	0.000259915	0.000770758
Collimonas fungivorans Ter331	0.000207431	0.000230965	3.18e-05	3.63e-05	5.06e-05	5.09e-05	3.83e-05	6.33e-05	3.58e-05	3.17e-05
Methylocystis bryophila	0.00014848	0.000230965	1.52e-05	1.13e-05	2.31e-05	2.55e-05	5.19e-05	3.26e-05	1.68e-05	3.71e-05
Psychrobacter arcticus	2.75e-07	0.000230965	0.000241782	0.000248016	7.26e-06	4.92e-06	0.000177714	0.000157328	0.000200987	5.13e-05
Psychrobacter arcticus 273-4	2.75e-07	0.000230965	0.000241782	0.000248016	7.26e-06	4.92e-06	0.000177714	0.000157328	0.000200987	5.13e-05
Achromobacter denitrificans	0.000327537	0.000229057	8.15e-05	6.14e-05	7.74e-05	0.000123263	9.3e-05	9.4e-05	8.31e-05	6.99e-05
Bordetella hinzii	0.000274095	0.000229057	6.36e-05	7.64e-05	7.08e-05	0.000101139	6.56e-05	9.77e-05	6.1e-05	5.24e-05
Brachybacterium saurashtrense	9.81e-05	0.000229057	1.38e-05	1.13e-05	1.19e-05	1.56e-05	1.91e-05	1.99e-05	1.47e-05	2.29e-05
Flavobacterium commune	0.000680417	0.000229057	0.00154602	0.00142546	0.00019798	0.00012976	0.000177714	0.000369812	0.00106807	0.000203061
Flavobacterium sp. 140616W15	0.000753968	0.000229057	0.00131391	0.00134279	0.00019116	0.000122209	0.000139437	0.000316465	0.000977577	0.000207428
Mesorhizobium sp. INR15	0.000172446	0.000229057	2.9e-05	5.01e-05	3.12e-05	3.23e-05	3.83e-05	3.44e-05	0.000411445	6.33e-05
Microbacterium sp. YJN-G	0.00055728	0.000229057	0.000241782	2.51e-06	2.9e-05	2.48e-05	1.64e-05	2.26e-05	1.16e-05	1.86e-05
Nocardia farcinica	7.66e-05	0.000229057	9.67e-06	1.88e-05	1.83e-05	1.74e-05	3.14e-05	3.53e-05	3.05e-05	0.000110264
Rugosibacter aromaticivorans	0.000289246	0.000229057	0.000158885	0.000146555	8.34e-05	0.000140295	0.000162677	0.000241417	8.31e-05	4.04e-05
Carnobacterium maltaromaticum	0.000296408	0.000227148	3.18e-05	3.63e-05	0.000125167	0.000179276	1.23e-05	3.35e-05	3.47e-05	3.82e-05
Micromonospora maris	0.000107159	0.000227148	1.52e-05	8.77e-06	1.12e-05	9.31e-06	4.37e-05	2.44e-05	8.42e-06	3.6e-05
Micromonospora maris AB-18-032	0.000107159	0.000227148	1.52e-05	8.77e-06	1.12e-05	9.31e-06	4.37e-05	2.44e-05	8.42e-06	3.6e-05
Mycolicibacterium fluoranthenivorans	0.000139389	0.000227148	2.63e-05	3.38e-05	1.65e-05	2.46e-05	2.19e-05	6.42e-05	1.89e-05	3.49e-05
Ornithinimicrobium sp. H23M54	0.000179332	0.000227148	2.35e-05	4.26e-05	1.21e-05	9.31e-06	7.66e-05	6.24e-05	2.63e-05	3.71e-05
Streptomyces actuosus	8.46e-05	0.000227148	1.66e-05	1.38e-05	9.68e-06	1.04e-05	2.6e-05	2.53e-05	9.47e-06	0.000327517
Streptomyces aureoverticillatus	8.95e-05	0.000227148	1.11e-05	2.51e-06	1.19e-05	1.09e-05	3.28e-05	3.26e-05	1.89e-05	2.73e-05
Aliarcobacter butzleri	0.000286767	0.000225239	7.05e-05	7.89e-05	0.000959542	0.000923945	6.97e-05	0.000100365	0.000167314	3.28e-05
Brevundimonas sp. GW460-12-10-14-LB2	5.26e-05	0.000225239	9.26e-05	7.52e-06	1.56e-05	1.07e-05	1.91e-05	1.27e-05	1.16e-05	3.71e-05
Congregibacter litoralis	8.59e-05	0.000225239	3.73e-05	2.76e-05	1.28e-05	1.69e-05	2.05e-05	3.98e-05	3.26e-05	1.64e-05
Congregibacter litoralis KT71	8.59e-05	0.000225239	3.73e-05	2.76e-05	1.28e-05	1.69e-05	2.05e-05	3.98e-05	3.26e-05	1.64e-05
Desulfovibrio sulfodismutans	6.45e-05	0.000225239	6.91e-06	5.01e-06	2.82e-05	4.11e-05	2.46e-05	3.07e-05	2.21e-05	2.07e-05
Desulfovibrio sulfodismutans DSM 3696	6.45e-05	0.000225239	6.91e-06	5.01e-06	2.82e-05	4.11e-05	2.46e-05	3.07e-05	2.21e-05	2.07e-05
Faecalibacterium prausnitzii L2-6	8.51e-05	0.000225239	5.66e-05	7.52e-06	0.00760902	0.0068799	9.57e-05	0.000254076	0.000172575	2.84e-05
Nocardiopsis gilva	5.59e-05	0.000225239	9.26e-05	5.64e-05	2.11e-05	2.27e-05	3.28e-05	1.54e-05	3.89e-05	1.75e-05
Nocardiopsis gilva YIM 90087	5.59e-05	0.000225239	9.26e-05	5.64e-05	2.11e-05	2.27e-05	3.28e-05	1.54e-05	3.89e-05	1.75e-05
Pantoea agglomerans	7.74e-05	0.000225239	0.000114674	5.76e-05	3.65e-05	2.27e-05	5.88e-05	6.96e-05	4.52e-05	0.000131007
Sphingomonas sp. LMO-1	0.000117076	0.000225239	1.38e-05	3.13e-05	4.75e-05	4.13e-05	5.47e-05	8.23e-05	7.58e-05	0.000146291
Streptomyces lydicus	0.000154815	0.000225239	3.45e-05	2.38e-05	1.89e-05	2.72e-05	7.11e-05	3.26e-05	4.74e-05	5.35e-05
Aeromonas salmonicida	0.00257512	0.00022333	0.000122963	4.13e-05	0.000674011	0.000402975	5.74e-05	7.41e-05	0.000307268	0.000734731
Arcobacter ellisii	0.000409352	0.00022333	2.07e-05	2.63e-05	0.00101168	0.000990318	2.73e-05	4.97e-05	0.000113647	1.31e-05
Desulfovibrio marinus	0.000107434	0.00022333	8.29e-06	8.77e-06	3.1e-05	3.63e-05	3.69e-05	4.25e-05	7.37e-06	2.29e-05
Halomonas meridiana	2.53e-05	0.00022333	0.000116055	1.75e-05	2.16e-05	2.97e-05	5.06e-05	4.7e-05	4.42e-05	3.49e-05
Microbacterium sp. BH-3-3-3	0.000220378	0.00022333	6.91e-05	0	1.94e-05	2.37e-05	1.64e-05	1.63e-05	7.37e-06	1.86e-05
Microbacterium sp. LKL04	0.000316793	0.00022333	3.73e-05	2.51e-06	1.83e-05	1.56e-05	2.05e-05	1.63e-05	7.37e-06	1.86e-05
Nocardioides humi	0.000199442	0.00022333	3.45e-05	5.76e-05	3.34e-05	1.95e-05	0.0001244	7.14e-05	3.37e-05	0.000314417
Nocardioides sp. JQ2195	0.000116249	0.00022333	8.29e-06	1e-05	2.95e-05	1.32e-05	4.51e-05	1.18e-05	3.37e-05	9.83e-05
Pseudomonas sp. CC6-YY-74	0.00115891	0.00022333	4.14e-05	1.25e-05	0.000113288	5.81e-05	2.6e-05	4.61e-05	4.63e-05	6.99e-05
Sphingopyxis sp. 113P3	0.000159498	0.00022333	1.93e-05	1e-05	4.22e-05	3.2e-05	4.51e-05	4.43e-05	5.05e-05	7.64e-05
Starkeya sp. ORNL1	0.000180434	0.00022333	5.8e-05	4.38e-05	3.3e-05	4.65e-05	0.000142171	8.77e-05	0.000149425	7.86e-05
Sulfitobacter sp. JL08	6.12e-05	0.00022333	6.08e-05	3.01e-05	1.47e-05	1.49e-05	3.01e-05	3.26e-05	3.37e-05	4.04e-05
Aerosticca soli	0.000102476	0.000221421	4.14e-05	1.63e-05	2.53e-05	2.27e-05	6.97e-05	6.69e-05	3.37e-05	6.33e-05
Buchnera aphidicola	0.000152612	0.000221421	0.00180715	0.00181252	0.000113728	0.000112552	0.00123853	0.00124958	0.00100704	0.0139752
Cutibacterium granulosum	9.67e-05	0.000221421	6.36e-05	3.13e-05	1.19e-05	7.37e-06	3.69e-05	5.06e-05	5.05e-05	1.42e-05
Erythrobacter litoralis	0.000117902	0.000221421	6.08e-05	4.89e-05	3.19e-05	7.18e-05	0.000116198	6.06e-05	8.94e-05	0.000123365
Janthinobacterium sp. B9-8	7.08e-05	0.000221421	5.25e-05	5.76e-05	3.3e-05	4.41e-05	5.88e-05	9.49e-05	6.84e-05	6.99e-05
Paraburkholderia acidiphila	0.000145725	0.000221421	4.28e-05	1.13e-05	4.58e-05	7.48e-05	3.55e-05	5.61e-05	4.31e-05	4.04e-05
Paraburkholderia aromaticivorans	0.000338005	0.000221421	8.98e-05	9.02e-05	8.95e-05	0.000146441	0.000109363	0.000107598	0.000135745	5.46e-05
Paracoccus sp. MC1862	0.000334974	0.000221421	5.8e-05	8.39e-05	4.75e-05	4.02e-05	6.01e-05	4.61e-05	8.73e-05	8.08e-05
Paraflavitalea soli	8.02e-05	0.000221421	0.000190662	0.000265552	2.29e-05	1.86e-05	0.000106629	0.000141053	0.000147321	6.99e-05
Pseudomonas litoralis	0.000126442	0.000221421	6.63e-05	3.38e-05	2.46e-05	1.69e-05	6.43e-05	3.8e-05	2.84e-05	9.83e-06
Acidovorax cattleyae	0.000424503	0.000219513	9.67e-05	9.27e-05	8.76e-05	0.000204034	0.000103895	0.000113023	0.000102072	9.5e-05
Bosea sp. Tri-49	0.00104156	0.000219513	0.000105002	7.52e-05	0.000103829	8.31e-05	0.000146273	0.000136532	0.000167314	0.000122273
Chitinimonas arctica	0.000311835	0.000219513	0.000110529	0.000150313	7.63e-05	0.000109391	0.000139437	0.000213388	0.000121013	4.91e-05
Chromohalobacter salexigens	0.000130023	0.000219513	2.49e-05	0	1.32e-05	2.49e-05	4.51e-05	5.88e-05	2.74e-05	0.000828619
Chromohalobacter salexigens DSM 3043	0.000130023	0.000219513	2.49e-05	0	1.32e-05	2.49e-05	4.51e-05	5.88e-05	2.74e-05	0.000828619
Janthinobacterium sp. 1_2014MBL_MicDiv	0.000443786	0.000219513	8.43e-05	6.89e-05	0.000172902	0.000138012	7.25e-05	9.77e-05	7.47e-05	0.00013319
Limnochorda pilosa	4.99e-05	0.000219513	2.21e-05	2.51e-06	2.05e-05	1.93e-05	1.91e-05	1.99e-05	6.31e-06	1.31e-05
Microbacterium sp. Se63.02b	9.31e-05	0.000219513	0.000121582	7.52e-06	1.39e-05	1.62e-05	4.65e-05	5.7e-05	6.31e-06	1.64e-05
Mycolicibacterium boenickei	8.87e-05	0.000219513	8.29e-06	1.38e-05	9.68e-06	1.25e-05	2.32e-05	3.07e-05	1.26e-05	0.000144108
Agromyces protaetiae	9.31e-05	0.000217604	4.14e-06	3.76e-06	1.69e-05	1.11e-05	2.73e-05	9.95e-06	1.89e-05	1.75e-05
Cellulomonas sp. Y8	0.000199717	0.000217604	1.52e-05	1.75e-05	2.27e-05	1.55e-05	4.1e-05	1.72e-05	1.79e-05	5.46e-05
Iodobacter fluviatilis	3.61e-05	0.000217604	6.49e-05	6.89e-05	3.26e-05	3.49e-05	5.74e-05	6.6e-05	5.26e-05	6.55e-05
Streptococcus mitis	1.85e-05	0.000217604	0.000105002	7.27e-05	0.00019776	0.000193674	4.1e-05	8.32e-05	4.52e-05	2.73e-05
Streptomyces globosus	6.14e-05	0.000217604	9.67e-06	1e-05	1.19e-05	7.9e-06	2.05e-05	1.45e-05	1.16e-05	4.04e-05
Streptomyces sp. HM190	7.36e-05	0.000217604	1.11e-05	6.26e-06	1.01e-05	2.09e-05	1.37e-05	2.35e-05	9.47e-06	1.64e-05
Verrucomicrobium sp. GAS474	0.000220653	0.000217604	0.000262506	0.000290604	2.07e-05	2.86e-05	0.000683517	0.000636546	0.000240974	0.000141924
Actinoplanes derwentensis	0.000161151	0.000215695	4.84e-05	3.26e-05	3.12e-05	8.83e-05	6.84e-05	4.88e-05	4e-05	6.88e-05
Dermacoccus sp. PAMC28757	0.000169691	0.000215695	1.66e-05	2.51e-06	1.19e-05	1.18e-05	1.91e-05	1.09e-05	1.47e-05	4.91e-05
Microbacterium sp. NY27	0.000479597	0.000215695	8.01e-05	2.25e-05	2.57e-05	2.39e-05	0.000136703	0.000101269	3.89e-05	3.38e-05
Roseimaritima ulvae	5.23e-05	0.000215695	8.98e-05	4.38e-05	1.03e-05	1.83e-05	0.00017498	0.000154616	9.26e-05	4.37e-05
Sulfurifustis variabilis	0.000139114	0.000215695	2.21e-05	8.77e-06	2.95e-05	3.7e-05	4.65e-05	6.96e-05	1.79e-05	3.17e-05
Acidisarcina polymorpha	8.98e-05	0.000213786	3.59e-05	1.5e-05	1.21e-05	1.62e-05	7.93e-05	7.5e-05	2.32e-05	6.77e-05
Acinetobacter dispersus	7.19e-05	0.000213786	5.94e-05	8.77e-06	4.71e-05	2.41e-05	9.57e-06	1.18e-05	8.94e-05	1.86e-05
Breoghania sp. L-A4	0.000110189	0.000213786	6.49e-05	4.26e-05	2.38e-05	2.93e-05	7.79e-05	0.000115736	9.37e-05	5.02e-05
Herbaspirillum robiniae	0.000359767	0.000213786	5.39e-05	3.88e-05	0.00010119	0.000112201	9.57e-05	0.000132915	7.68e-05	6.33e-05
Massilia plicata	0.00040825	0.000213786	7.74e-05	8.02e-05	0.000130667	0.000126599	7.79e-05	9.22e-05	0.000123118	0.000116815
Paradevosia shaoguanensis	0.00012534	0.000213786	1.38e-05	5.01e-06	1.17e-05	1.23e-05	2.19e-05	1.54e-05	2.21e-05	1.53e-05
Bifidobacterium longum	0.000309355	0.000211877	7.88e-05	3.26e-05	0.00182515	0.00222066	9.02e-05	0.000148286	6.1e-05	5.57e-05
Croceicoccus marinus	0.000161427	0.000211877	9.12e-05	5.76e-05	5.15e-05	6.94e-05	0.000139437	0.000133819	0.000946008	0.000128823
Frigoribacterium sp. NBH87	0.000189249	0.000211877	3.18e-05	6.26e-06	2.64e-05	3.2e-05	4.78e-05	3.71e-05	1.05e-05	0.000121181
Isoptericola dokdonensis	9.04e-05	0.000211877	1.11e-05	6.26e-06	1.72e-05	1.25e-05	2.05e-05	1.99e-05	1.16e-05	3.6e-05
Isoptericola dokdonensis DS-3	9.04e-05	0.000211877	1.11e-05	6.26e-06	1.72e-05	1.25e-05	2.05e-05	1.99e-05	1.16e-05	3.6e-05
Kaistella daneshvariae	2.42e-05	0.000211877	4.42e-05	6.64e-05	1.5e-05	1.16e-05	6.01e-05	4.43e-05	4.52e-05	5.68e-05
Marinobacter hydrocarbonoclasticus	7.33e-05	0.000211877	6.08e-05	6.01e-05	2.13e-05	1.93e-05	3.28e-05	5.24e-05	3.58e-05	3.82e-05
Methyloceanibacter caenitepidi	0.00012837	0.000211877	1.93e-05	5.01e-06	1.56e-05	1.32e-05	6.7e-05	3.26e-05	3.79e-05	4.37e-05
Mycolicibacterium aubagnense	0.000141868	0.000211877	2.76e-05	0.000554904	1.43e-05	1.02e-05	2.6e-05	1.72e-05	2.42e-05	2.51e-05
Mycolicibacterium doricum	5.62e-05	0.000211877	2.49e-05	7.01e-05	3.67e-05	1.05e-05	6.56e-05	1.99e-05	3.47e-05	0.000343893
Paraburkholderia fungorum	9.59e-05	0.000211877	7.6e-05	4.38e-05	0.000563142	0.0013796	7.38e-05	0.000100365	4.42e-05	4.15e-05
Paracoccus suum	0.000454805	0.000211877	3.59e-05	1.13e-05	2.84e-05	3.48e-05	6.7e-05	4.61e-05	3.68e-05	4.69e-05
Pseudomonas sp. CMR5c	0.000109363	0.000211877	2.9e-05	1.25e-05	2.64e-05	1.76e-05	1.64e-05	8.14e-06	1.58e-05	2.84e-05
Sanguibacter keddieii	0.000137185	0.000211877	1.66e-05	1.63e-05	1.63e-05	1.51e-05	3.14e-05	1.45e-05	1.05e-05	4.15e-05
Sanguibacter keddieii DSM 10542	0.000137185	0.000211877	1.66e-05	1.63e-05	1.63e-05	1.51e-05	3.14e-05	1.45e-05	1.05e-05	4.15e-05
Sphingomonas sp. FARSPH	0.000142695	0.000211877	0.00580553	0.00301753	0.000360983	0.00173464	0.0085836	0.00649024	0.0905758	0.00632873
Agromyces sp. KACC 19306	0.000143797	0.000209969	1.93e-05	1.13e-05	1.08e-05	1.58e-05	2.46e-05	1.81e-05	3.47e-05	0.000377737
Burkholderia cenocepacia	0.000239661	0.000209969	8.15e-05	8.27e-05	7.22e-05	0.000102544	0.000139437	9.31e-05	7.05e-05	6.22e-05
Flavobacterium crassostreae	0.000639922	0.000209969	0.00138437	0.00144551	0.000115048	8.78e-05	0.00010116	0.000274872	0.00103861	0.000203061
Gimesia panareensis	8.1e-05	0.000209969	8.84e-05	4.89e-05	1.08e-05	1.74e-05	0.00013807	0.000132915	4.74e-05	5.24e-05
Humibacter sp. WJ7-1	0.000261974	0.000209969	2.63e-05	1.75e-05	1.87e-05	1.21e-05	7.66e-05	0.000100365	3.47e-05	3.06e-05
Hymenobacter sp. DG01	5.56e-05	0.000209969	6.63e-05	7.39e-05	7.5e-05	2.67e-05	4.37e-05	3.98e-05	4.74e-05	0.000942158
Methylobacterium indicum	3.97e-05	0.000209969	5.66e-05	3.63e-05	2.93e-05	2.16e-05	6.7e-05	9.86e-05	8.21e-05	0.000257647
Modestobacter marinus	0.000293378	0.000209969	2.76e-05	1.88e-05	0.000175102	8.74e-05	0.000120299	4.43e-05	4.21e-05	0.00025983
Mycobacterium stomatepiae	8.29e-05	0.000209969	1.24e-05	2.63e-05	8.14e-06	8.96e-06	2.05e-05	2.35e-05	7.37e-06	2.07e-05
Nitrosomonas eutropha	4.35e-05	0.000209969	0.000106384	8.02e-05	1.76e-05	1.56e-05	8.2e-05	9.13e-05	4.52e-05	3.49e-05
Nitrosomonas eutropha C91	4.35e-05	0.000209969	0.000106384	8.02e-05	1.76e-05	1.56e-05	8.2e-05	9.13e-05	4.52e-05	3.49e-05
Sphingomonas daechungensis	8.26e-05	0.000209969	2.21e-05	8.77e-06	2.88e-05	1.58e-05	3.42e-05	2.98e-05	1.47e-05	0.000146291
Stappia sp. ES.058	0.00013691	0.000209969	3.73e-05	2.38e-05	1.89e-05	1.93e-05	7.79e-05	6.87e-05	9.15e-05	6e-05
Bosea sp. F3-2	0.000522571	0.00020806	6.77e-05	3.01e-05	6.67e-05	6.58e-05	5.47e-05	4.16e-05	0.000127327	0.000147383
Methylomonas sp. LW13	8.62e-05	0.00020806	2.49e-05	1.38e-05	1.54e-05	2.39e-05	5.6e-05	4.88e-05	2.21e-05	2.29e-05
Microvirga sp. 17 mud 1-3	0.000159774	0.00020806	3.04e-05	2.51e-05	1.76e-05	2.16e-05	4.37e-05	5.43e-05	6.21e-05	9.28e-05
Phytohabitans flavus	0.000134155	0.00020806	6.22e-05	3.38e-05	2.27e-05	2.41e-05	8.89e-05	4.43e-05	4.84e-05	3.71e-05
Sphingomonas panacisoli	0.000167487	0.00020806	2.49e-05	1.38e-05	6.01e-05	5.21e-05	2.87e-05	3.71e-05	2.84e-05	9.39e-05
Agromyces aureus	0.000318997	0.000206151	3.45e-05	1.88e-05	2.13e-05	2.23e-05	3.69e-05	3.26e-05	2e-05	2.18e-05
Arcobacter venerupis	0.00095341	0.000206151	6.77e-05	4.51e-05	0.00309772	0.00237185	2.19e-05	9.67e-05	0.000393556	3.49e-05
Bradyrhizobium sp. PSBB068	0.00038759	0.000206151	0.000102239	0.000103966	5.1e-05	4.97e-05	0.000116198	0.000152807	0.000121013	8.84e-05
Burkholderia sp. THE68	0.000129472	0.000206151	1.93e-05	2.88e-05	4.11e-05	7.11e-05	8.75e-05	0.000119352	5.47e-05	7.86e-05
Mesorhizobium ciceri	6.36e-05	0.000206151	6.91e-06	3.13e-05	1.25e-05	2.6e-05	4.92e-05	2.53e-05	0.000125222	0.000237996
Mesorhizobium sp. N3	0.000225336	0.000206151	5.25e-05	5.64e-05	3.61e-05	7.41e-05	0.000153108	0.000152807	0.000283066	8.41e-05
Mycolicibacterium phocaicum	0.000127268	0.000206151	1.8e-05	0.00053361	4.22e-05	2.11e-05	2.19e-05	1.18e-05	1.16e-05	1.31e-05
Neorhizobium galegae	0.000273819	0.000206151	8.43e-05	6.14e-05	4.36e-05	5.71e-05	0.000114831	0.000130203	0.000496681	0.000102622
Nocardia terpenica	0.000239661	0.000206151	4.14e-05	1.13e-05	2.68e-05	3.9e-05	8.2e-05	8.14e-05	3.79e-05	0.000237996
Rhodococcus rhodochrous	3.58e-05	0.000206151	1.11e-05	1.5e-05	1.61e-05	1.32e-05	5.6e-05	5.15e-05	2.42e-05	2.29e-05
Sedimenticola thiotaurini	9.17e-05	0.000206151	7.05e-05	4.89e-05	1.72e-05	1.9e-05	4.51e-05	5.06e-05	3.68e-05	2.29e-05
Tepidiforma bonchosmolovskayae	4.77e-05	0.000206151	1.52e-05	1.13e-05	2.24e-05	2.56e-05	7.25e-05	7.23e-05	2.53e-05	2.29e-05
Acidibrevibacterium fodinaquatile	0.00018374	0.000204242	7.05e-05	2.13e-05	2.73e-05	3.06e-05	0.000153108	0.000139245	5.37e-05	7.42e-05
Bacteroides ovatus	0.000123963	0.000204242	2.21e-05	3.01e-05	0.00311708	0.0033813	5.06e-05	0.000104885	6e-05	2.29e-05
Citromicrobium sp. JL477	8.82e-05	0.000204242	1.38e-05	5.01e-06	2.27e-05	3.67e-05	3.14e-05	3.8e-05	1.89e-05	5.57e-05
Ectothiorhodospira sp. BSL-9	0.000135257	0.000204242	3.59e-05	5.01e-06	1.54e-05	3.72e-05	3.55e-05	2.26e-05	1.68e-05	8.73e-06
Novosphingobium sp. THN1	0.000147653	0.000204242	1.38e-05	1.25e-05	4.8e-05	5.51e-05	2.6e-05	2.08e-05	5.79e-05	6.22e-05
Rubrobacter xylanophilus	0.000179332	0.000204242	7.32e-05	4.13e-05	2e-05	2.58e-05	0.00019822	0.000198017	5.58e-05	7.97e-05
Actinomyces sp. oral taxon 414	4.79e-05	0.000202333	1.38e-05	8.77e-06	1.56e-05	4.28e-05	1.91e-05	3.44e-05	1.89e-05	1.53e-05
Burkholderia territorii	3.64e-05	0.000202333	1.66e-05	1.5e-05	2.44e-05	3.6e-05	3.42e-05	3.07e-05	2.42e-05	1.53e-05
Candidatus Cloacimonas acidaminovorans	1.43e-05	0.000202333	9.95e-05	8.89e-05	1.23e-05	1.83e-05	3.83e-05	7.14e-05	7.47e-05	1.64e-05
Candidatus Cloacimonas acidaminovorans str. Evry	1.43e-05	0.000202333	9.95e-05	8.89e-05	1.23e-05	1.83e-05	3.83e-05	7.14e-05	7.47e-05	1.64e-05
Cellulosimicrobium sp. BI34T	9.53e-05	0.000202333	9.67e-06	2e-05	1.21e-05	1.39e-05	2.46e-05	1.81e-05	1.26e-05	1.97e-05
Deinococcus puniceus	4.38e-05	0.000202333	5.25e-05	4.01e-05	0.000137706	2.37e-05	0.00014764	8.32e-05	5.47e-05	0.000508744
Ensifer adhaerens	0.000418167	0.000202333	9.81e-05	9.27e-05	5.85e-05	5.83e-05	0.000181815	0.000188071	0.000848145	0.000108081
Nakamurella sp. PAMC28650	0.000128095	0.000202333	2.9e-05	2.88e-05	2.31e-05	1.47e-05	0.000136703	8.14e-05	3.68e-05	5.46e-05
Phocaeicola dorei	6.58e-05	0.000202333	5.8e-05	3.01e-05	0.0033397	0.00615612	7.38e-05	0.00013834	0.000121013	1.86e-05
Thermomonas carbonis	0.00178726	0.000202333	1.52e-05	2.51e-06	0.000167183	5.27e-05	8.2e-05	7.32e-05	4.84e-05	6.88e-05
Thiothrix sp.	0.000134981	0.000202333	5.11e-05	2.38e-05	9.88e-05	0.000122209	5.74e-05	6.06e-05	6.31e-05	2.4e-05
Xanthomonas translucens	0.000296133	0.000202333	4.28e-05	2.63e-05	3.78e-05	4.67e-05	5.88e-05	6.96e-05	6.1e-05	6.33e-05
Ancylobacter pratisalsi	0.0001752	0.000200425	5.94e-05	3.63e-05	2.99e-05	3.35e-05	5.6e-05	7.69e-05	9.58e-05	6.11e-05
Bremerella volcania	0.000103578	0.000200425	0.000151977	0.000131524	8.8e-06	1.33e-05	0.000165411	0.000123873	0.000119961	4.26e-05
Brevundimonas sp. AJA228-03	0.000249302	0.000200425	3.87e-05	2e-05	6.03e-05	2.27e-05	3.14e-05	3.98e-05	3.47e-05	7.21e-05
Ciceribacter thiooxidans	0.000171619	0.000200425	3.32e-05	6.26e-06	2.35e-05	2.76e-05	1.91e-05	4.25e-05	0.000129432	6.66e-05
Desulfovibrio gigas	7.19e-05	0.000200425	1.24e-05	1.5e-05	1.98e-05	2.41e-05	5.19e-05	4.97e-05	2.74e-05	3.82e-05
Desulfovibrio gigas DSM 1382 = ATCC 19364	7.19e-05	0.000200425	1.24e-05	1.5e-05	1.98e-05	2.41e-05	5.19e-05	4.97e-05	2.74e-05	3.82e-05
Devosia sp. 1566	0.000126717	0.000200425	3.73e-05	2.63e-05	2.6e-05	3.74e-05	7.38e-05	8.23e-05	0.000136798	5.13e-05
Synechococcus sp. HK01-R	0.00017217	0.000200425	0.00124345	0.000744048	2.42e-06	1.07e-05	0.00212437	0.00129751	0.000690302	0.0103594
Variovorax sp. RA8	0.000596122	0.000200425	0.000204478	0.000215448	0.000182581	0.000302363	0.000231029	0.000160945	0.000193621	0.000163759
Ruminococcus torques	0.00016611	0.000198516	7.6e-05	7.89e-05	0.00613077	0.0151397	0.000114831	0.000375237	0.000129432	3.28e-05
Ruminococcus torques L2-14	0.00016611	0.000198516	7.6e-05	7.89e-05	0.00613077	0.0151397	0.000114831	0.000375237	0.000129432	3.28e-05
Azotobacter chroococcum	0.000206053	0.000198516	3.73e-05	2.51e-05	4.6e-05	6.01e-05	6.29e-05	8.5e-05	3.68e-05	2.73e-05
Candidatus Saccharimonas aalborgensis	4.44e-05	0.000198516	1.38e-05	3.76e-06	3.67e-05	5.06e-05	1.78e-05	3.26e-05	6.31e-06	8.73e-06
Desulfovibrio vulgaris	0.00024517	0.000198516	4.84e-05	4.51e-05	9.96e-05	7.37e-05	0.000144906	0.000128394	5.47e-05	3.06e-05
Frigoriglobus tundricola	0.000203574	0.000198516	0.00012849	3.26e-05	3.92e-05	2.99e-05	0.0002488	0.000302902	0.000150477	0.000370095
Hyphobacterium sp. CCMP332	3.77e-05	0.000198516	0.000150596	7.89e-05	2.09e-05	1.84e-05	8.48e-05	0.000113927	8.1e-05	6.55e-05
Pandoraea faecigallinarum	0.000124513	0.000198516	5.94e-05	6.39e-05	3.65e-05	6.51e-05	7.52e-05	6.96e-05	4.74e-05	2.51e-05
Paracoccus yeei	0.00173768	0.000198516	4.28e-05	3.01e-05	0.000118348	7.36e-05	4.92e-05	7.69e-05	8.1e-05	5.79e-05
Pseudomonas pohangensis	0.00124954	0.000198516	2.49e-05	3.88e-05	7.94e-05	4.71e-05	0.00014764	0.00012749	0.000111543	6e-05
Sphingobium sp. SYK-6	0.000184291	0.000198516	1.24e-05	8.77e-06	3.08e-05	5.07e-05	5.74e-05	6.06e-05	3.47e-05	5.46e-05
Sphingosinithalassobacter sp. CS137	8.48e-05	0.000198516	1.24e-05	1e-05	3.61e-05	2.41e-05	3.83e-05	2.98e-05	1.79e-05	7.97e-05
Streptomyces dengpaensis	0.000113495	0.000198516	1.24e-05	1.63e-05	8.58e-06	8.25e-06	5.47e-05	4.7e-05	1.79e-05	2.18e-05
Alienimonas californiensis	0.000130849	0.000196607	8.15e-05	6.26e-05	1.65e-05	1.86e-05	0.000200954	0.000213388	0.000133641	6.66e-05
Azospira sp. I09	0.000515133	0.000196607	5.53e-06	1.38e-05	0.0001938	0.000247228	2.32e-05	3.53e-05	1.37e-05	5.46e-06
Brevundimonas vancanneytii	0.000170793	0.000196607	1.38e-06	0	1.01e-05	1.4e-05	4.37e-05	1.18e-05	1.79e-05	1.42e-05
Candidatus Symbiobacter mobilis	0.000231121	0.000196607	0.000200334	0.00015407	0.000115488	0.000217203	0.000114831	0.00012749	0.000133641	7.21e-05
Candidatus Symbiobacter mobilis CR	0.000231121	0.000196607	0.000200334	0.00015407	0.000115488	0.000217203	0.000114831	0.00012749	0.000133641	7.21e-05
Christensenella sp. Marseille-P3954	9.01e-05	0.000196607	4.14e-05	3.26e-05	6.56e-05	6.09e-05	5.33e-05	7.87e-05	2e-05	3.49e-05
Confluentimicrobium sp. EMB200-NS6	0.000168589	0.000196607	1.52e-05	1.38e-05	3.54e-05	2.99e-05	2.19e-05	3.89e-05	5.47e-05	4.48e-05
Microbacterium sp. A18JL200	0.000311284	0.000196607	7.6e-05	1e-05	1.96e-05	1.9e-05	2.05e-05	1.81e-05	1.68e-05	2.4e-05
Roseovarius sp. THAF9	0.0001022	0.000196607	3.04e-05	1.25e-05	1.94e-05	1.65e-05	3.01e-05	2.44e-05	4.1e-05	3.49e-05
Skermanella sp. TT6	0.000263352	0.000196607	4.56e-05	4.89e-05	3.83e-05	8.45e-05	0.0001244	9.04e-05	0.000106281	5.9e-05
Synechococcus sp. CBW1004	0.000313763	0.000196607	0.00339047	0.00269937	7.26e-06	1.21e-05	0.00412981	0.00239067	0.00230662	0.016032
Verrucomicrobium spinosum	0.00019531	0.000196607	0.000295665	0.000246763	2.09e-05	3.2e-05	0.000481196	0.000495494	0.000286223	0.000141924
Verrucomicrobium spinosum DSM 4136 = JCM 18804	0.00019531	0.000196607	0.000295665	0.000246763	2.09e-05	3.2e-05	0.000481196	0.000495494	0.000286223	0.000141924
Acidiferrobacter sp. SPIII_3	0.000134706	0.000194698	5.66e-05	4.51e-05	1.14e-05	1.74e-05	4.37e-05	8.77e-05	1.79e-05	4.69e-05
Bradyrhizobium guangdongense	0.000271891	0.000194698	4.28e-05	5.26e-05	2.64e-05	3.09e-05	9.57e-05	0.000106694	4.63e-05	3.28e-05
Rahnella aquatilis	7.3e-05	0.000194698	3.73e-05	2.13e-05	4.25e-05	2.27e-05	1.78e-05	3.07e-05	3.58e-05	0.000103714
Thioalkalivibrio paradoxus	6.83e-05	0.000194698	5.66e-05	3.76e-05	1.25e-05	2.79e-05	8.48e-05	7.6e-05	3.58e-05	0.000557871
Thioalkalivibrio paradoxus ARh 1	6.83e-05	0.000194698	5.66e-05	3.76e-05	1.25e-05	2.79e-05	8.48e-05	7.6e-05	3.58e-05	0.000557871
Usitatibacter rugosus	0.000713198	0.000194698	3.32e-05	3.13e-05	8.51e-05	0.000109743	0.000183182	0.000198017	5.47e-05	9.39e-05
Asticcacaulis excentricus	0.000177129	0.000192789	5.39e-05	4.13e-05	3.5e-05	3.69e-05	7.93e-05	4.97e-05	8.31e-05	3.82e-05
Haematobacter massiliensis	0.00047519	0.000192789	4.14e-05	3.51e-05	5.1e-05	4.25e-05	7.25e-05	5.24e-05	6e-05	5.68e-05
Nitrosospira briensis	5.81e-05	0.000192789	8.7e-05	7.39e-05	2.55e-05	2.63e-05	6.56e-05	7.05e-05	3.26e-05	6.88e-05
Nitrosospira briensis C-128	5.81e-05	0.000192789	8.7e-05	7.39e-05	2.55e-05	2.63e-05	6.56e-05	7.05e-05	3.26e-05	6.88e-05
Parvibaculum lavamentivorans	0.00020137	0.000192789	5.39e-05	4.13e-05	3.01e-05	3.02e-05	0.00010116	6.42e-05	5.26e-05	5.35e-05
Parvibaculum lavamentivorans DS-1	0.00020137	0.000192789	5.39e-05	4.13e-05	3.01e-05	3.02e-05	0.00010116	6.42e-05	5.26e-05	5.35e-05
Sulfitobacter pseudonitzschiae	0.000312937	0.000192789	0.000103621	6.64e-05	4.58e-05	6.22e-05	9.3e-05	8.05e-05	0.000119961	6.22e-05
Thermochromatium tepidum	6.78e-05	0.000192789	2.07e-05	1.25e-05	1.52e-05	2.23e-05	2.6e-05	3.44e-05	1.05e-05	2.07e-05
Thermochromatium tepidum ATCC 43061	6.78e-05	0.000192789	2.07e-05	1.25e-05	1.52e-05	2.23e-05	2.6e-05	3.44e-05	1.05e-05	2.07e-05
Acidihalobacter ferrooxydans	7.8e-05	0.00019088	3.32e-05	1e-05	2.42e-05	2.41e-05	6.97e-05	7.87e-05	2.95e-05	7.21e-05
Chloracidobacterium thermophilum	0.000137736	0.00019088	0.000106384	0.000137787	9.9e-06	1.11e-05	0.000326721	0.000377949	7.58e-05	4.59e-05
Chloracidobacterium thermophilum B	0.000137736	0.00019088	0.000106384	0.000137787	9.9e-06	1.11e-05	0.000326721	0.000377949	7.58e-05	4.59e-05
Dokdonella koreensis	0.000212114	0.00019088	1.38e-05	8.77e-06	4.2e-05	6.57e-05	6.43e-05	6.87e-05	3.26e-05	4.15e-05
Dokdonella koreensis DS-123	0.000212114	0.00019088	1.38e-05	8.77e-06	4.2e-05	6.57e-05	6.43e-05	6.87e-05	3.26e-05	4.15e-05
Microvirga ossetica	0.000284563	0.00019088	7.05e-05	3.63e-05	4.55e-05	4.95e-05	9.71e-05	9.13e-05	9.58e-05	0.000124457
Novosphingobium resinovorum	0.000250129	0.00019088	1.8e-05	1.88e-05	6.62e-05	5.18e-05	7.38e-05	4.7e-05	5.16e-05	8.62e-05
Rhizobium sp. ACO-34A	0.00015151	0.00019088	3.04e-05	1.25e-05	2.02e-05	2.93e-05	6.01e-05	5.61e-05	0.000224138	6.11e-05
Sagittula sp. P11	0.000307703	0.00019088	2.49e-05	2.63e-05	2.88e-05	4.23e-05	5.88e-05	0.000120257	6.31e-05	3.71e-05
Acinetobacter indicus	0.000647084	0.000188972	6.63e-05	2.51e-05	0.000167843	8.52e-05	8.07e-05	5.7e-05	6.84e-05	3.6e-05
Flavobacterium sp. KBS0721	0.00060356	0.000188972	0.000682516	0.000641334	0.000164983	0.000138188	0.000107996	0.000198921	0.000489315	0.000150658
Mycolicibacterium celeriflavum	5.62e-05	0.000188972	1.8e-05	2.88e-05	9.68e-06	9.31e-06	1.37e-05	2.44e-05	1.05e-05	1.86e-05
Mycolicibacterium fallax	0.000215144	0.000188972	2.07e-05	8.77e-06	1.3e-05	1.84e-05	2.19e-05	1.27e-05	1.68e-05	2.84e-05
Rhodomicrobium vannielii	4.68e-05	0.000188972	6.36e-05	5.89e-05	2.57e-05	3.32e-05	8.2e-05	7.05e-05	5.37e-05	7.53e-05
Rhodomicrobium vannielii ATCC 17100	4.68e-05	0.000188972	6.36e-05	5.89e-05	2.57e-05	3.32e-05	8.2e-05	7.05e-05	5.37e-05	7.53e-05
Brevibacterium aurantiacum	0.000249027	0.000187063	1.93e-05	1e-05	1.58e-05	1.98e-05	2.73e-05	2.26e-05	2.21e-05	2.51e-05
Burkholderia vietnamiensis	8.04e-05	0.000187063	3.18e-05	1.88e-05	2.27e-05	3.21e-05	6.97e-05	7.96e-05	4.63e-05	2.07e-05
Chryseolinea soli	7.3e-05	0.000187063	0.000109147	0.00014906	1.85e-05	1.84e-05	0.000117565	0.000102173	0.000109438	6.44e-05
Faecalibacterium prausnitzii SL3/3	0.000187321	0.000187063	8.15e-05	3.88e-05	0.0170106	0.0139705	9.3e-05	0.000429488	0.000187307	2.51e-05
Frankia casuarinae	9.56e-05	0.000187063	1.8e-05	1e-05	1.06e-05	1.3e-05	5.47e-05	5.52e-05	2.95e-05	2.29e-05
Jeongeupia sp. HS-3	0.000180434	0.000187063	7.18e-05	4.63e-05	4.8e-05	5.79e-05	8.34e-05	0.000151903	7.26e-05	4.59e-05
Kineococcus radiotolerans	4.1e-05	0.000187063	2.63e-05	2.88e-05	3.5e-05	2.21e-05	5.33e-05	4.61e-05	2.1e-05	0.000102622
Kineococcus radiotolerans SRS30216 = ATCC BAA-149	4.1e-05	0.000187063	2.63e-05	2.88e-05	3.5e-05	2.21e-05	5.33e-05	4.61e-05	2.1e-05	0.000102622
Mycolicibacterium mageritense	0.000130023	0.000187063	2.21e-05	2.13e-05	1.72e-05	1.6e-05	3.01e-05	1.81e-05	1.89e-05	1.64e-05
Roseomonas sp. 1318	0.000234702	0.000187063	4.97e-05	2.76e-05	4.07e-05	4.2e-05	0.000128501	0.000128394	5.26e-05	9.72e-05
Salinibacterium sp. ZJ450	0.000130023	0.000187063	1.24e-05	3.76e-06	1.76e-05	1.58e-05	1.37e-05	1.9e-05	9.47e-06	1.86e-05
Sandaracinobacter sp. M6	0.000144898	0.000187063	4.28e-05	2.38e-05	2.46e-05	3.51e-05	9.43e-05	5.43e-05	5.26e-05	0.000140832
Sphingobacterium sp. ML3W	6.45e-05	0.000187063	0.000145069	0.000161586	2.82e-05	2.35e-05	0.000139437	0.000120257	0.000105229	4.04e-05
Sphingomonas sp. MM-1	0.000130574	0.000187063	2.07e-05	2.63e-05	5.32e-05	4.27e-05	4.24e-05	6.15e-05	7.05e-05	7.97e-05
Sphingopyxis terrae	0.000201646	0.000187063	5.39e-05	2e-05	5.02e-05	3.23e-05	3.55e-05	4.34e-05	0.000127327	7.97e-05
Sphingopyxis terrae subsp. terrae	0.000201646	0.000187063	5.39e-05	2e-05	5.02e-05	3.23e-05	3.55e-05	4.34e-05	0.000127327	7.97e-05
Sphingopyxis terrae subsp. terrae NBRC 15098	0.000201646	0.000187063	5.39e-05	2e-05	5.02e-05	3.23e-05	3.55e-05	4.34e-05	0.000127327	7.97e-05
Streptacidiphilus sp. P02-A3a	0.00010523	0.000187063	1.52e-05	1.13e-05	1.52e-05	1.77e-05	3.96e-05	7.23e-05	2.21e-05	2.73e-05
Azorhizobium caulinodans	0.000171895	0.000185154	8.15e-05	6.89e-05	3.74e-05	6.18e-05	7.52e-05	5.79e-05	0.000109438	9.28e-05
Azorhizobium caulinodans ORS 571	0.000171895	0.000185154	8.15e-05	6.89e-05	3.74e-05	6.18e-05	7.52e-05	5.79e-05	0.000109438	9.28e-05
Bradyrhizobium vignae	0.000197789	0.000185154	3.04e-05	1.13e-05	2.46e-05	2.77e-05	7.11e-05	4.61e-05	3.89e-05	4.37e-05
Deinococcus soli Cha et al. 2016	7.71e-05	0.000185154	1.38e-05	1.38e-05	2.77e-05	1.77e-05	1.78e-05	2.71e-05	1.47e-05	0.000148475
Microbacterium sp. RG1	0.000290623	0.000185154	8.29e-05	3.38e-05	1.56e-05	1.55e-05	5.74e-05	2.26e-05	1.26e-05	1.09e-05
Mycolicibacterium goodii	0.000104955	0.000185154	1.11e-05	1.25e-05	1.34e-05	1.09e-05	2.19e-05	1.36e-05	9.47e-06	3.17e-05
Orrella dioscoreae	0.000225061	0.000185154	6.08e-05	5.26e-05	6.34e-05	0.000120454	8.61e-05	8.14e-05	6.63e-05	5.68e-05
Pandoraea norimbergensis	0.000161702	0.000185154	0.000100858	8.02e-05	5.65e-05	9.29e-05	5.88e-05	0.000110311	0.000105229	4.48e-05
Sphingomonas sp. CL5.1	0.000152612	0.000185154	2.63e-05	3.63e-05	6.75e-05	4.23e-05	4.1e-05	7.05e-05	3.37e-05	0.000138649
Sphingopyxis sp. PAMC25046	0.000390895	0.000185154	4.01e-05	1.25e-05	6.42e-05	2.93e-05	3.28e-05	2.89e-05	4.84e-05	5.02e-05
Streptococcus salivarius	5.65e-05	0.000185154	0.000109147	8.52e-05	0.00109461	0.00649589	6.01e-05	0.00016637	4.84e-05	2.51e-05
Streptomyces sp. SCSIO 3032	9.97e-05	0.000185154	3.04e-05	5.14e-05	1.45e-05	1.69e-05	5.33e-05	6.33e-05	4.31e-05	2.73e-05
Thioalkalivibrio sulfidiphilus	8.07e-05	0.000185154	1.8e-05	1.5e-05	2.84e-05	4.14e-05	7.93e-05	6.69e-05	2.74e-05	3.28e-05
Thioalkalivibrio sulfidiphilus HL-EbGr7	8.07e-05	0.000185154	1.8e-05	1.5e-05	2.84e-05	4.14e-05	7.93e-05	6.69e-05	2.74e-05	3.28e-05
Curtobacterium sp. 24E2	4.63e-05	0.000183245	8.29e-06	1e-05	1.72e-05	1.74e-05	3.96e-05	2.17e-05	1.05e-05	2.51e-05
Kingella kingae	1.52e-05	0.000183245	4.42e-05	2.63e-05	1.91e-05	2.83e-05	3.01e-05	5.52e-05	6.1e-05	3.28e-05
Mycolicibacterium chitae	8.26e-05	0.000183245	1.11e-05	7.52e-06	1.47e-05	1.32e-05	1.78e-05	1.27e-05	1.79e-05	1.97e-05
Thermomonospora curvata	0.000101925	0.000183245	1.24e-05	1.13e-05	2.38e-05	3.34e-05	4.78e-05	3.53e-05	2.74e-05	4.91e-05
Thermomonospora curvata DSM 43183	0.000101925	0.000183245	1.24e-05	1.13e-05	2.38e-05	3.34e-05	4.78e-05	3.53e-05	2.74e-05	4.91e-05
Tsukamurella tyrosinosolvens	7.13e-05	0.000183245	2.21e-05	6.26e-06	1.58e-05	1.28e-05	5.19e-05	5.24e-05	1.58e-05	3.28e-05
Acidithiobacillus ferrivorans	0.000160049	0.000181336	8.43e-05	6.26e-05	2.82e-05	2.91e-05	5.6e-05	5.24e-05	4.95e-05	3.17e-05
Azoarcus sp. KH32C	0.00109197	0.000181336	4.28e-05	3.88e-05	0.000189621	0.00015961	0.000105262	0.000204346	6.63e-05	5.68e-05
Azospirillum lipoferum	0.000193382	0.000181336	4.97e-05	2.63e-05	4.47e-05	5.16e-05	4.51e-05	6.87e-05	7.26e-05	6.66e-05
Bosea sp. PAMC 26642	0.00026528	0.000181336	6.08e-05	2.38e-05	5.76e-05	8.22e-05	9.98e-05	0.000121161	0.000109438	0.000116815
Flavivirga eckloniae	5.32e-05	0.000181336	0.000227966	0.000281836	1.5e-05	1.67e-05	6.7e-05	6.6e-05	0.000147321	7.86e-05
Hyphomicrobium nitrativorans	7.49e-05	0.000181336	2.76e-05	3.13e-05	2.13e-05	2.53e-05	0.000116198	0.000113927	4.42e-05	9.39e-05
Hyphomicrobium nitrativorans NL23	7.49e-05	0.000181336	2.76e-05	3.13e-05	2.13e-05	2.53e-05	0.000116198	0.000113927	4.42e-05	9.39e-05
Roseiflexus castenholzii	6.94e-05	0.000181336	3.04e-05	5.01e-06	4.47e-05	2.58e-05	3.28e-05	5.79e-05	1.26e-05	1.31e-05
Roseiflexus castenholzii DSM 13941	6.94e-05	0.000181336	3.04e-05	5.01e-06	4.47e-05	2.58e-05	3.28e-05	5.79e-05	1.26e-05	1.31e-05
Salinibacterium sp. ZJ70	0.000114046	0.000181336	1.24e-05	1.13e-05	1.17e-05	1.19e-05	0	2.17e-05	1.68e-05	3.06e-05
Achromobacter sp. B7	0.000116525	0.000179428	9.67e-05	4.76e-05	5.81e-05	0.000110269	6.29e-05	5.43e-05	5.79e-05	4.59e-05
Altererythrobacter sp. TH136	0.000159774	0.000179428	2.9e-05	1.63e-05	3.92e-05	3.23e-05	5.47e-05	6.87e-05	5.58e-05	0.000138649
Azospirillum sp. B510	0.00013691	0.000179428	3.45e-05	1.38e-05	2.66e-05	3.06e-05	3.01e-05	3.89e-05	4.95e-05	3.71e-05
Azospirillum thiophilum	0.000193933	0.000179428	3.87e-05	1.13e-05	3.92e-05	5.23e-05	7.66e-05	6.78e-05	5.16e-05	7.75e-05
Friedmanniella luteola	0.000248201	0.000179428	3.59e-05	1.13e-05	8.4e-05	4.3e-05	0.000112097	8.14e-05	2.32e-05	0.000195419
Hymenobacter sp. APR13	0.000156744	0.000179428	4.42e-05	7.52e-06	0.000209859	0.00016716	3.42e-05	3.16e-05	0.000208353	0.00777635
Leucobacter muris	7.47e-05	0.000179428	1.11e-05	1.38e-05	1.41e-05	1.33e-05	2.05e-05	8.14e-06	1.26e-05	1.86e-05
Miniimonas sp. S16	0.00023608	0.000179428	8.29e-06	6.26e-06	1.39e-05	1.79e-05	4.24e-05	4.34e-05	2.84e-05	2.07e-05
Rhodococcus sp. PBTS 1	9.7e-05	0.000179428	2.76e-06	0	1.94e-05	9.66e-06	4.92e-05	2.53e-05	1.47e-05	4.59e-05
Tabrizicola piscis	0.00110051	0.000179428	0.000176846	0.000110229	0.00019138	0.000185421	0.000109363	7.41e-05	0.000474582	0.000363544
Variovorax sp. SRS16	0.000374642	0.000179428	0.000110529	0.000107724	8.91e-05	0.000202102	0.0001244	0.000115736	9.47e-05	7.75e-05
Actinoplanes missouriensis	0.000152612	0.000177519	2.63e-05	1.88e-05	2.95e-05	2.42e-05	2.46e-05	3.62e-05	1.79e-05	5.02e-05
Actinoplanes missouriensis 431	0.000152612	0.000177519	2.63e-05	1.88e-05	2.95e-05	2.42e-05	2.46e-05	3.62e-05	1.79e-05	5.02e-05
Bradyrhizobium sp. CCBAU 51765	0.00021294	0.000177519	4.14e-05	3.76e-05	3.04e-05	3.95e-05	9.02e-05	7.69e-05	3.58e-05	5.02e-05
Brucella intermedia	4.46e-05	0.000177519	3.59e-05	4.01e-05	1.3e-05	2.09e-05	3.83e-05	6.15e-05	0.000637687	3.49e-05
Burkholderia stagnalis	6.31e-05	0.000177519	1.11e-05	1.25e-06	2.51e-05	6.06e-05	4.37e-05	2.8e-05	2.42e-05	1.97e-05
Caldithrix abyssi	4.16e-05	0.000177519	5.39e-05	5.01e-05	1.06e-05	1.28e-05	6.56e-05	8.05e-05	2.21e-05	2.4e-05
Caldithrix abyssi DSM 13497	4.16e-05	0.000177519	5.39e-05	5.01e-05	1.06e-05	1.28e-05	6.56e-05	8.05e-05	2.21e-05	2.4e-05
Hyphomicrobium denitrificans ATCC 51888	0.000131125	0.000177519	2.35e-05	3.88e-05	2.24e-05	2.12e-05	6.01e-05	3.98e-05	8e-05	7.86e-05
Jiangella sp. DSM 45060	0.000165283	0.000177519	2.07e-05	1.25e-05	2.42e-05	2.77e-05	4.78e-05	5.43e-05	1.47e-05	5.02e-05
Roseitalea porphyridii	9.04e-05	0.000177519	6.08e-05	3.13e-05	1.61e-05	2.46e-05	5.6e-05	8.86e-05	0.000147321	5.68e-05
Aquitalea denitrificans	8.62e-05	0.00017561	4.7e-05	4.01e-05	4.09e-05	3.7e-05	3.14e-05	4.25e-05	5.05e-05	1.97e-05
Azospira oryzae	0.000276574	0.00017561	1.11e-05	1.5e-05	0.000216678	0.000243716	1.64e-05	3.98e-05	2.21e-05	1.53e-05
Azospira oryzae PS	0.000276574	0.00017561	1.11e-05	1.5e-05	0.000216678	0.000243716	1.64e-05	3.98e-05	2.21e-05	1.53e-05
Cellulomonas gilvus	0.000163355	0.00017561	1.66e-05	1.13e-05	1.74e-05	9.66e-06	5.6e-05	4.16e-05	2.32e-05	3.38e-05
Cellulomonas gilvus ATCC 13127	0.000163355	0.00017561	1.66e-05	1.13e-05	1.74e-05	9.66e-06	5.6e-05	4.16e-05	2.32e-05	3.38e-05
Flavobacterium sp. BB8	0.000551496	0.00017561	0.000824821	0.000914402	0.000108009	9.36e-05	6.7e-05	0.000208867	0.000522988	0.000167034
Janthinobacterium sp. 17J80-10	0.000446816	0.00017561	0.000145069	0.000134029	0.000116588	0.000163297	0.000140804	0.000176316	0.000136798	8.41e-05
Luteimonas yindakuii	0.000155917	0.00017561	2.9e-05	1e-05	1.91e-05	1.4e-05	3.96e-05	2.98e-05	2.1e-05	2.29e-05
Mycolicibacterium madagascariense	0.000218174	0.00017561	2.21e-05	2.38e-05	2.4e-05	2.46e-05	4.1e-05	2.98e-05	3.26e-05	4.69e-05
Singulisphaera acidiphila	0.000177955	0.00017561	8.84e-05	8.77e-05	2.02e-05	2.44e-05	0.000254268	0.000268543	0.000116804	8.19e-05
Singulisphaera acidiphila DSM 18658	0.000177955	0.00017561	8.84e-05	8.77e-05	2.02e-05	2.44e-05	0.000254268	0.000268543	0.000116804	8.19e-05
Methylocystis parvus	0.000188699	0.000173701	4.7e-05	3.76e-05	1.47e-05	2.79e-05	4.51e-05	3.71e-05	6.21e-05	6.44e-05
Mycolicibacterium gilvum	0.000119555	0.000173701	2.35e-05	4.13e-05	1.67e-05	1.05e-05	9.02e-05	0.000147382	3.89e-05	3.82e-05
Nocardioides sp. dk884	0.000132778	0.000173701	9.67e-06	3.76e-06	2.82e-05	1.65e-05	4.1e-05	2.44e-05	2.32e-05	8.08e-05
Propioniciclava sp. HDW11	0.000892806	0.000173701	1.52e-05	5.01e-06	3.06e-05	3.11e-05	1.37e-05	3.07e-05	1.89e-05	9.93e-05
Pseudomonas parafulva	0.000188699	0.000173701	9.39e-05	8.77e-05	3.72e-05	4.95e-05	0.000118932	0.000107598	4.1e-05	4.91e-05
Pseudomonas trivialis	8.93e-05	0.000173701	2.49e-05	1.25e-05	5.28e-05	3.42e-05	3.28e-05	4.16e-05	1.89e-05	0.000168126
Solimonas sp. K1W22B-7	0.000280706	0.000173701	0.000142306	9.65e-05	4.86e-05	5.67e-05	0.000116198	6.78e-05	7.26e-05	5.68e-05
Streptomyces sp. SCUT-3	8.21e-05	0.000173701	1.38e-05	0	1.52e-05	1.46e-05	3.96e-05	3.07e-05	1.79e-05	2.95e-05
Streptomyces sp. ZYC-3	7.3e-05	0.000173701	2.35e-05	3.01e-05	1.41e-05	1.97e-05	2.87e-05	3.71e-05	3.68e-05	3.38e-05
Sutterella wadsworthensis	1.98e-05	0.000173701	4.42e-05	5.01e-05	0.000472072	0.000712537	6.7e-05	6.96e-05	4.63e-05	2.4e-05
Xanthomonas hortorum	0.000105506	0.000173701	6.91e-06	8.77e-06	3.54e-05	1.79e-05	2.32e-05	4.16e-05	2.74e-05	6.11e-05
Dinoroseobacter shibae	0.000241314	0.000171792	4.14e-05	4.63e-05	1.94e-05	2.83e-05	6.7e-05	4.52e-05	7.26e-05	7.1e-05
Dinoroseobacter shibae DFL 12 = DSM 16493	0.000241314	0.000171792	4.14e-05	4.63e-05	1.94e-05	2.83e-05	6.7e-05	4.52e-05	7.26e-05	7.1e-05
Enterobacter hormaechei	3.44e-05	0.000171792	0.000187899	0.000122755	4.47e-05	3.46e-05	8.34e-05	4.34e-05	6.73e-05	3.71e-05
Lysobacter oculi	0.000226714	0.000171792	3.32e-05	1.88e-05	3.04e-05	2.53e-05	4.78e-05	3.62e-05	1.89e-05	3.28e-05
Methylophilus sp. TWE2	8.93e-05	0.000171792	8.84e-05	9.77e-05	3.85e-05	4.3e-05	7.25e-05	6.24e-05	6e-05	4.15e-05
Microbacterium hominis	0.00121952	0.000171792	0.00012849	2.76e-05	5.52e-05	8.38e-05	8.07e-05	5.52e-05	3.89e-05	5.02e-05
Mycolicibacterium mucogenicum	0.000107434	0.000171792	1.11e-05	0.000487264	2.46e-05	1.49e-05	1.78e-05	2.08e-05	1.37e-05	2.29e-05
Mycolicibacterium mucogenicum DSM 44124	0.000107434	0.000171792	1.11e-05	0.000487264	2.46e-05	1.49e-05	1.78e-05	2.08e-05	1.37e-05	2.29e-05
Mycolicibacterium tokaiense	0.000156468	0.000171792	1.52e-05	2.25e-05	1.1e-05	9.66e-06	3.01e-05	1.99e-05	1.68e-05	2.73e-05
Pseudomonas psychrotolerans	0.000276299	0.000171792	0.000114674	7.01e-05	5.21e-05	7.48e-05	0.00010116	9.4e-05	8.21e-05	5.57e-05
Serinicoccus chungangensis	0.000247925	0.000171792	5.53e-06	1.25e-06	1.56e-05	9.31e-06	1.91e-05	1.27e-05	1.26e-05	3.6e-05
Sphingobacterium sp. UDSM-2020	1.54e-05	0.000171792	0.000140924	0.000141544	2.53e-05	2.19e-05	0.000131235	0.000122969	7.58e-05	8.08e-05
Aquisalimonas sp. 2447	0.000158948	0.000169884	4.97e-05	3.63e-05	2.51e-05	3.25e-05	3.55e-05	6.87e-05	2.95e-05	4.15e-05
Austwickia chelonae	0.000139664	0.000169884	1.24e-05	1e-05	9.68e-06	6.15e-06	3.42e-05	5.06e-05	1.05e-05	1.64e-05
Cellulomonas sp. PSBB021	0.000208808	0.000169884	4.14e-05	2.88e-05	1.8e-05	1.21e-05	5.19e-05	4.07e-05	4.84e-05	5.9e-05
Lysobacter soli	0.000150959	0.000169884	1.8e-05	1.38e-05	3.67e-05	4.28e-05	4.37e-05	4.25e-05	1.89e-05	3.38e-05
Persicimonas caeni	0.000196963	0.000169884	5.8e-05	6.39e-05	2.46e-05	2.56e-05	0.000123033	0.000107598	8.52e-05	4.59e-05
Pseudomonas fulva 12-X	0.000479046	0.000169884	2.35e-05	1.75e-05	5.68e-05	4.25e-05	3.69e-05	1.81e-05	3.58e-05	3.82e-05
Pseudomonas lalkuanensis	0.00020991	0.000169884	6.63e-05	5.64e-05	3.28e-05	3.35e-05	4.65e-05	4.88e-05	7.58e-05	1.97e-05
Psychromicrobium lacuslunae	3.31e-05	0.000169884	9.81e-05	8.02e-05	3.74e-06	4.92e-06	6.15e-05	8.68e-05	5.68e-05	2.95e-05
Rhizobium oryzihabitans	0.000160325	0.000169884	0.000158885	0.000156576	6.29e-05	0.00026707	0.000392339	0.000201633	0.0137282	0.000204152
Allochromatium vinosum	0.000115698	0.000167975	4.7e-05	1.88e-05	2.99e-05	3.9e-05	4.51e-05	3.16e-05	1.26e-05	1.09e-05
Allochromatium vinosum DSM 180	0.000115698	0.000167975	4.7e-05	1.88e-05	2.99e-05	3.9e-05	4.51e-05	3.16e-05	1.26e-05	1.09e-05
Deinococcus gobiensis	0.000152887	0.000167975	3.73e-05	1.75e-05	5.85e-05	2.84e-05	3.83e-05	3.89e-05	2.42e-05	0.00010153
Deinococcus gobiensis I-0	0.000152887	0.000167975	3.73e-05	1.75e-05	5.85e-05	2.84e-05	3.83e-05	3.89e-05	2.42e-05	0.00010153
Limnoglobus roseus	0.000193657	0.000167975	0.000118819	0.000124008	3.12e-05	5.48e-05	0.00041011	0.000430392	0.000198883	0.000432323
Methylobacillus flagellatus	9.75e-05	0.000167975	3.32e-05	6.26e-06	3.63e-05	3.53e-05	3.96e-05	5.88e-05	2.42e-05	1.53e-05
Methylobacillus flagellatus KT	9.75e-05	0.000167975	3.32e-05	6.26e-06	3.63e-05	3.53e-05	3.96e-05	5.88e-05	2.42e-05	1.53e-05
Microbacterium lushaniae	0.000103578	0.000167975	5.53e-05	1.38e-05	1.39e-05	1.12e-05	3.83e-05	2.8e-05	1.89e-05	1.86e-05
Micromonospora krabiensis	7.38e-05	0.000167975	1.52e-05	1.25e-05	1.45e-05	1.32e-05	2.05e-05	2.89e-05	3.58e-05	5.9e-05
Nocardioides daphniae	0.000243242	0.000167975	8.29e-06	6.26e-06	2.05e-05	9.31e-06	3.42e-05	3.71e-05	1.16e-05	6.22e-05
Sinomonas atrocyanea	0.000146827	0.000167975	3.18e-05	3.13e-05	1.85e-05	1.56e-05	4.65e-05	4.25e-05	4.95e-05	3.82e-05
Sulfuritortus calidifontis	0.000381529	0.000167975	2.49e-05	1.13e-05	8.49e-05	0.000106758	0.00010116	0.000158232	3.37e-05	5.79e-05
Thioflavicoccus mobilis	0.000123687	0.000167975	2.07e-05	2e-05	2.75e-05	2.93e-05	4.37e-05	3.98e-05	2.95e-05	0.000245638
Thioflavicoccus mobilis 8321	0.000123687	0.000167975	2.07e-05	2e-05	2.75e-05	2.93e-05	4.37e-05	3.98e-05	2.95e-05	0.000245638
Urechidicola croceus	0.0001022	0.000167975	0.000661791	0.000630061	2.38e-05	1.91e-05	0.00026247	0.000322794	0.000424073	9.61e-05
Chromobacterium violaceum	0.000170242	0.000166066	2.21e-05	2.63e-05	5.21e-05	6.69e-05	6.29e-05	5.33e-05	2.63e-05	4.69e-05
Ensifer adhaerens OV14	0.000153714	0.000166066	6.36e-05	6.51e-05	2.86e-05	3.39e-05	0.000127134	0.000103981	0.000481949	7.1e-05
Erythrobacter sp. A30-3	5.95e-05	0.000166066	4.42e-05	1.88e-05	1.8e-05	2.7e-05	3.28e-05	3.98e-05	3.16e-05	3.17e-05
Geobacter sp. Jerry-YX	7.22e-05	0.000166066	1.38e-05	1.75e-05	3.41e-05	2.93e-05	5.33e-05	3.16e-05	1.47e-05	3.93e-05
Janibacter indicus	0.00020137	0.000166066	1.52e-05	1.13e-05	1.1e-05	7.55e-06	3.55e-05	4.79e-05	1.26e-05	3.38e-05
Methylorubrum extorquens	0.000161427	0.000166066	6.08e-05	3.51e-05	5.41e-05	4.18e-05	0.000149007	0.000101269	0.00010102	0.000112448
Nocardioides sp. zg-579	0.000254812	0.000166066	2.07e-05	2.13e-05	4.99e-05	2.39e-05	4.37e-05	2.89e-05	2.84e-05	0.000122273
Phyllobacterium zundukense	0.000112668	0.000166066	9.12e-05	0.000124008	4.64e-05	0.000153815	0.000222826	0.000137436	0.00769644	0.000112448
Rhodanobacter glycinis	0.000257567	0.000166066	1.11e-05	7.52e-06	2.02e-05	3.18e-05	4.51e-05	2.17e-05	1.58e-05	1.42e-05
Rhodococcus sp. W8901	8.51e-05	0.000166066	5.53e-06	0	1.1e-05	1.26e-05	3.55e-05	3.89e-05	1.05e-05	2.84e-05
Sphingobacterium multivorum	4.6e-05	0.000166066	5.66e-05	7.14e-05	1.47e-05	1.93e-05	3.55e-05	7.69e-05	5.47e-05	1.53e-05
Xanthomonas hyacinthi	0.0001022	0.000166066	2.21e-05	2.63e-05	1.94e-05	1.77e-05	2.32e-05	1.36e-05	1.79e-05	5.46e-05
Alistipes dispar	5.84e-05	0.000164157	1.38e-06	0	0.000173342	0.000170145	1.09e-05	2.44e-05	1.37e-05	4.37e-06
Arcobacter defluvii	0.000263352	0.000164157	3.04e-05	3.76e-06	0.000849113	0.000719209	1.09e-05	2.44e-05	9.58e-05	2.07e-05
Bacteroides thetaiotaomicron	0.000108536	0.000164157	7.88e-05	1.75e-05	0.0047337	0.0062678	5.19e-05	0.000188071	9.68e-05	1.64e-05
Chitinibacter sp. 2T18	0.000139389	0.000164157	0.000193425	0.000160333	2.51e-05	6.5e-05	0.000157209	0.000170891	0.000115752	0.00032315
Desulfovibrio carbinoliphilus	6.25e-05	0.000164157	1.93e-05	2.88e-05	4.71e-05	7.81e-05	2.6e-05	6.51e-05	2.53e-05	2.07e-05
Desulfovibrio carbinoliphilus subsp. oakridgensis	6.25e-05	0.000164157	1.93e-05	2.88e-05	4.71e-05	7.81e-05	2.6e-05	6.51e-05	2.53e-05	2.07e-05
Diaphorobacter polyhydroxybutyrativorans	0.000269136	0.000164157	1.93e-05	1.63e-05	4.88e-05	7.29e-05	2.73e-05	3.53e-05	2.95e-05	1.64e-05
Magnetospirillum gryphiswaldense	0.000187321	0.000164157	6.49e-05	3.76e-05	6.67e-05	6.11e-05	0.000155842	0.000159137	7.16e-05	5.57e-05
Mucilaginibacter rubeus	3.11e-05	0.000164157	1.66e-05	3.26e-05	1.85e-05	2.46e-05	1.91e-05	4.52e-05	3.26e-05	4.26e-05
Pseudonocardia broussonetiae	0.000316242	0.000164157	1.52e-05	2.38e-05	4.29e-05	2.41e-05	4.1e-05	4.34e-05	4.84e-05	7.86e-05
Saccharothrix syringae	0.000150959	0.000164157	2.63e-05	1.25e-05	2.64e-05	3.74e-05	3.01e-05	2.53e-05	3.79e-05	9.28e-05
Stenotrophomonas acidaminiphila	0.00082559	0.000164157	9.67e-06	5.01e-06	5.98e-05	3.55e-05	3.69e-05	3.35e-05	2.32e-05	4.04e-05
Empedobacter brevis	3.83e-05	0.000162248	0.000125727	0.000127766	1.67e-05	2.02e-05	6.97e-05	8.05e-05	8.21e-05	3.06e-05
Erythrobacter mangrovi	5.54e-05	0.000162248	3.87e-05	2e-05	2.09e-05	2.35e-05	4.92e-05	7.14e-05	6.42e-05	5.9e-05
Luteolibacter luteus	0.000141042	0.000162248	0.000174083	0.000117745	1.91e-05	2.69e-05	0.00033629	0.000339974	0.000183098	9.06e-05
Lysobacter arenosi	0.000167763	0.000162248	2.76e-05	2.13e-05	2.71e-05	3.62e-05	5.47e-05	3.89e-05	2.42e-05	4.69e-05
Lysobacter maris	0.000143521	0.000162248	9.67e-06	6.26e-06	2.4e-05	3.2e-05	2.19e-05	1.36e-05	1.68e-05	3.6e-05
Mycolicibacter minnesotensis	9.01e-05	0.000162248	1.93e-05	2.51e-05	7.04e-06	7.37e-06	2.19e-05	2.8e-05	2.84e-05	2.18e-05
Roseicitreum antarcticum	0.000243793	0.000162248	4.14e-05	6.51e-05	3.56e-05	3.74e-05	6.84e-05	5.79e-05	6.73e-05	7.53e-05
Shinella sp. PSBB067	0.00156551	0.000162248	1.66e-05	1.25e-05	8.01e-05	5.5e-05	3.96e-05	3.35e-05	0.000216772	5.13e-05
Sulfuriflexus mobilis	8.68e-05	0.000162248	4.42e-05	3.13e-05	2.02e-05	2.55e-05	3.55e-05	4.43e-05	4.1e-05	2.95e-05
Acinetobacter schindleri	0.000392548	0.00016034	0.000109147	4.51e-05	0.000106689	4.06e-05	5.33e-05	5.79e-05	6.52e-05	2.29e-05
Bordetella genomosp. 8	0.000219	0.00016034	7.6e-05	3.63e-05	5.83e-05	6.3e-05	7.52e-05	0.000103077	4.84e-05	5.13e-05
Burkholderia sp. PAMC 28687	7.11e-05	0.00016034	1.38e-05	2.88e-05	1.45e-05	3.63e-05	2.6e-05	3.89e-05	8.42e-06	7.64e-06
Georhizobium profundi	9.37e-05	0.00016034	3.73e-05	1.13e-05	2.62e-05	2.11e-05	5.47e-05	4.34e-05	0.000175732	4.26e-05
Gloeobacter kilaueensis	8.57e-05	0.00016034	0.000110529	8.02e-05	1.17e-05	1.77e-05	0.00017498	0.000173604	5.68e-05	0.000572064
Gloeobacter kilaueensis JS1	8.57e-05	0.00016034	0.000110529	8.02e-05	1.17e-05	1.77e-05	0.00017498	0.000173604	5.68e-05	0.000572064
Humisphaera borealis	0.000135532	0.00016034	0.000183754	0.000132776	2.2e-05	3.21e-05	0.000478462	0.00042135	0.000191517	0.000135374
Ketogulonicigenium robustum	8.93e-05	0.00016034	3.59e-05	2.63e-05	1.91e-05	1.26e-05	2.46e-05	4.34e-05	2.95e-05	1.86e-05
Methylocella tundrae	7.27e-05	0.00016034	6.36e-05	6.64e-05	1.8e-05	2.72e-05	5.19e-05	5.7e-05	8.42e-05	4.59e-05
Micropruina glycogenica	0.00188478	0.00016034	4.28e-05	6.01e-05	3.76e-05	4.46e-05	8.61e-05	7.14e-05	4.95e-05	3.38e-05
Mycolicibacterium rhodesiae	8.43e-05	0.00016034	1.93e-05	2.88e-05	1.17e-05	9.66e-06	6.43e-05	8.95e-05	1.37e-05	2.07e-05
Mycolicibacterium rhodesiae NBB3	8.43e-05	0.00016034	1.93e-05	2.88e-05	1.17e-05	9.66e-06	6.43e-05	8.95e-05	1.37e-05	2.07e-05
Streptomyces griseoviridis	9.17e-05	0.00016034	2.76e-05	2.88e-05	1.41e-05	1.53e-05	2.6e-05	3.07e-05	2.32e-05	3.17e-05
Streptomyces hygroscopicus	0.000108812	0.00016034	2.21e-05	7.52e-06	1.08e-05	1.79e-05	3.01e-05	2.71e-05	3.47e-05	0.000270748
Arachidicoccus soli	6.39e-05	0.000158431	0.000303954	0.000276826	1.8e-05	1.84e-05	0.000302114	0.000273064	0.000247288	7.21e-05
Flavobacterium nitrogenifigens	0.000433869	0.000158431	0.000415865	0.000497284	6.89e-05	6.32e-05	9.16e-05	0.000129298	0.000292536	8.84e-05
Frondihabitans sp. PAMC 28766	0.000102476	0.000158431	5.94e-05	4.63e-05	2.33e-05	1.97e-05	5.6e-05	3.35e-05	6.21e-05	4.8e-05
Leptolyngbya boryana	2.29e-05	0.000158431	3.04e-05	3.51e-05	7.92e-06	3.37e-05	5.74e-05	6.96e-05	4.74e-05	0.000103714
Lysobacter alkalisoli	0.000196136	0.000158431	2.21e-05	3.01e-05	2.42e-05	2.19e-05	3.14e-05	2.44e-05	2.32e-05	2.18e-05
Magnetospirillum gryphiswaldense MSR-1	0.000109913	0.000158431	2.76e-06	5.01e-06	1.76e-05	2.02e-05	1.09e-05	1.63e-05	3.16e-06	8.73e-06
Magnetospirillum gryphiswaldense MSR-1 v2	0.000109913	0.000158431	2.76e-06	5.01e-06	1.76e-05	2.02e-05	1.09e-05	1.63e-05	3.16e-06	7.64e-06
Rhizorhabdus dicambivorans	0.000120106	0.000158431	3.04e-05	2.63e-05	4.22e-05	5.13e-05	5.88e-05	4.43e-05	3.47e-05	5.57e-05
Streptomyces sp. TLI_053	4.13e-05	0.000158431	3.18e-05	7.52e-06	2.07e-05	1.93e-05	4.65e-05	4.97e-05	6.21e-05	6.44e-05
Virgibacillus halodenitrificans	0	0.000158431	0.000145069	0.000113987	4.84e-06	5.97e-06	0.000107996	9.13e-05	9.47e-05	1.86e-05
Actinotalea sp. JY-7876	0.000210736	0.000156522	1.24e-05	6.26e-06	2.2e-05	1.23e-05	5.33e-05	4.43e-05	1.58e-05	3.49e-05
Arthrobacter woluwensis	9.67e-05	0.000156522	9.67e-06	2.51e-06	7.04e-06	1e-05	8.2e-06	3.07e-05	2.32e-05	3.71e-05
Azospirillum thermophilum	0.00016611	0.000156522	7.32e-05	4.13e-05	5.13e-05	7.29e-05	7.79e-05	0.000126586	7.16e-05	7.97e-05
Bradyrhizobium amphicarpaeae	0.00016308	0.000156522	6.77e-05	2.51e-05	1.85e-05	1.76e-05	5.88e-05	2.89e-05	3.47e-05	9.06e-05
Edaphobacter sp. 12200R-103	0.000106332	0.000156522	2.76e-05	1.5e-05	9.24e-06	9.48e-06	8.2e-05	8.14e-05	1.89e-05	1.75e-05
Mucilaginibacter paludis	8.26e-07	0.000156522	5.8e-05	7.64e-05	3.32e-05	4.27e-05	4.51e-05	6.24e-05	4.74e-05	2.84e-05
Mucilaginibacter paludis DSM 18603	8.26e-07	0.000156522	5.8e-05	7.64e-05	3.32e-05	4.27e-05	4.51e-05	6.24e-05	4.74e-05	2.84e-05
Mycobacterium avium	0.000115974	0.000156522	2.35e-05	3.88e-05	2.05e-05	2.14e-05	2.87e-05	3.35e-05	2.32e-05	3.82e-05
Nocardioides sp. 603	0.000146551	0.000156522	2.76e-05	1.38e-05	3.63e-05	2.23e-05	5.74e-05	3.07e-05	1.26e-05	0.000143016
Pandoraea fibrosis	0.000153163	0.000156522	5.66e-05	3.51e-05	3.45e-05	5.04e-05	4.24e-05	7.05e-05	4e-05	2.29e-05
Pseudonocardia sp. CGMCC 4.1532	0.000188148	0.000156522	3.32e-05	2e-05	3.21e-05	2.37e-05	6.01e-05	4.52e-05	2.63e-05	6.55e-05
Pseudorhodobacter turbinis	0.000146276	0.000156522	0.000145069	0.000103966	2.97e-05	3.41e-05	8.2e-05	4.52e-05	0.00011049	2.73e-05
Thioalkalivibrio sp. K90mix	7.8e-05	0.000156522	1.8e-05	1.88e-05	2.57e-05	2.41e-05	3.69e-05	2.98e-05	9.47e-06	1.86e-05
Bradyrhizobium cosmicum	0.000239936	0.000154613	3.18e-05	1.63e-05	3.15e-05	3.49e-05	5.06e-05	3.89e-05	5.79e-05	6.11e-05
Bradyrhizobium sp. CCBAU 53351	0.000185668	0.000154613	2.07e-05	3.01e-05	2.66e-05	2.9e-05	4.1e-05	2.89e-05	2.42e-05	3.49e-05
Chlorobaculum limnaeum	4.02e-05	0.000154613	4.28e-05	4.01e-05	1.23e-05	1.19e-05	5.19e-05	6.96e-05	4.84e-05	2.84e-05
Corallococcus macrosporus	0.000131676	0.000154613	2.35e-05	1.38e-05	2.31e-05	2.46e-05	4.51e-05	4.7e-05	4.95e-05	7.21e-05
Desulfovibrio vulgaris str. 'Miyazaki F'	0.000132227	0.000154613	2.76e-05	3.01e-05	6.4e-05	3.76e-05	3.69e-05	2.71e-05	2.53e-05	1.86e-05
Gluconacetobacter diazotrophicus	6.64e-05	0.000154613	5.66e-05	2.51e-05	2.79e-05	3.88e-05	9.3e-05	7.5e-05	4.74e-05	3.49e-05
Gluconacetobacter diazotrophicus PA1 5	6.64e-05	0.000154613	5.66e-05	2.51e-05	2.79e-05	3.88e-05	9.3e-05	7.5e-05	4.74e-05	3.49e-05
Haloactinobacterium sp. RN3S43	9.12e-05	0.000154613	3.73e-05	3.13e-05	9.9e-06	9.83e-06	0.000103895	8.32e-05	3.16e-05	3.06e-05
Mycobacterium conspicuum	7.02e-05	0.000154613	5.66e-05	8.89e-05	1.19e-05	7.37e-06	3.83e-05	3.89e-05	7.26e-05	0.000187777
Paracoccus zhejiangensis	0.0021462	0.000154613	5.8e-05	2.38e-05	9.2e-05	6.51e-05	5.33e-05	3.8e-05	6.42e-05	0.000165942
Sphingomonas sp. HMP6	0.000185393	0.000154613	5.39e-05	3.63e-05	6.45e-05	7.87e-05	8.61e-05	9.67e-05	7.16e-05	0.000149566
Sphingomonas sp. XS-10	0.000152612	0.000154613	6.91e-05	1.38e-05	4.42e-05	3.9e-05	3.83e-05	3.89e-05	4.52e-05	0.000108081
Anatilimnocola aggregata	0.0001314	0.000152704	0.000100858	9.52e-05	1.89e-05	1.77e-05	0.000240598	0.000357153	7.79e-05	0.000128823
Desulfosarcina alkanivorans	5.65e-05	0.000152704	4.7e-05	1.75e-05	1.85e-05	2.99e-05	7.11e-05	8.23e-05	6.52e-05	2.29e-05
Erythrobacter sp. 6D36	7.71e-05	0.000152704	2.35e-05	1.5e-05	2.11e-05	2.91e-05	4.24e-05	2.35e-05	5.16e-05	5.57e-05
Finegoldia magna	2.09e-05	0.000152704	0.000179609	0.000246763	3.76e-05	3.07e-05	0.00013807	0.000184454	0.000134693	3.17e-05
Kineobactrum salinum	9.48e-05	0.000152704	5.66e-05	3.63e-05	1.76e-05	1.76e-05	2.6e-05	4.07e-05	4.21e-05	4.69e-05
Leucobacter triazinivorans	0.000220653	0.000152704	2.76e-05	2.51e-06	2.05e-05	1.53e-05	9.57e-06	1.72e-05	1.37e-05	1.09e-05
Microbacterium pygmaeum	0.000400812	0.000152704	6.08e-05	3.76e-06	2.49e-05	2.05e-05	6.29e-05	4.16e-05	2e-05	2.62e-05
Microbacterium sp. XT11	0.000139389	0.000152704	0.000193425	2.51e-06	7.7e-06	1.62e-05	2.19e-05	1.54e-05	1.05e-05	2.07e-05
Micromonospora sp. HM134	7.77e-05	0.000152704	1.93e-05	1.38e-05	1.14e-05	1.91e-05	1.78e-05	2.17e-05	2.32e-05	9.06e-05
Mycobacterium branderi	6.36e-05	0.000152704	4.14e-06	2.88e-05	1.14e-05	7.02e-06	2.05e-05	1.9e-05	1.68e-05	2.29e-05
Mycobacterium kubicae	6.12e-05	0.000152704	3.45e-05	3.76e-05	7.92e-06	1.26e-05	5.33e-05	4.43e-05	1.79e-05	3.49e-05
Nocardioides marinisabuli	0.000165008	0.000152704	1.52e-05	1e-05	3.17e-05	1.93e-05	4.37e-05	3.07e-05	2.95e-05	0.000112448
Pandoraea sp. XY-2	0.000181812	0.000152704	5.94e-05	8.64e-05	5.19e-05	8.25e-05	7.25e-05	0.000112119	7.68e-05	4.37e-05
Priestia megaterium	1.24e-05	0.000152704	0.0001202	0.000105219	4.09e-05	3.44e-05	8.07e-05	9.58e-05	7.58e-05	5.46e-05
Pseudomonas sediminis	0.000237457	0.000152704	3.73e-05	2.13e-05	2.46e-05	2.23e-05	1.91e-05	1.45e-05	5.05e-05	1.31e-05
Sphingomonas sp. HDW15C	0.00011983	0.000152704	1.93e-05	1.63e-05	4.31e-05	2.16e-05	2.73e-05	2.26e-05	2.42e-05	9.06e-05
Agrobacterium vitis	0.000209083	0.000150796	0.000124345	0.000146555	5.76e-05	6.55e-05	0.000136703	0.000113023	0.00072608	8.95e-05
Aurantiacibacter atlanticus	6.83e-05	0.000150796	2.07e-05	6.26e-06	1.23e-05	2.77e-05	6.15e-05	3.8e-05	3.16e-05	4.37e-05
Bacillus thuringiensis	1.1e-05	0.000150796	0.000221058	0.00017787	3.92e-05	2.81e-05	0.000133969	0.000113023	0.000115752	9.61e-05
Burkholderia sp. PAMC 26561	0.000139389	0.000150796	2.07e-05	7.52e-06	1.45e-05	3.39e-05	1.91e-05	1.99e-05	2.53e-05	1.31e-05
Corynebacterium kroppenstedtii	1.16e-05	0.000150796	8.7e-05	6.39e-05	1.06e-05	7.37e-06	8.07e-05	5.7e-05	5.26e-05	3.71e-05
Gemella haemolysans	1.27e-05	0.000150796	5.39e-05	3.88e-05	5.52e-05	5.65e-05	2.32e-05	2.44e-05	1.26e-05	1.97e-05
Gordonia insulae	6.25e-05	0.000150796	1.24e-05	1.25e-06	1.34e-05	1.21e-05	2.32e-05	3.62e-05	2.1e-06	1.86e-05
Mesorhizobium loti	8.46e-05	0.000150796	5.53e-05	3.88e-05	2.35e-05	2.16e-05	3.96e-05	8.23e-05	0.00023887	3.71e-05
Mesorhizobium loti R88b	6.39e-05	0.000150796	4.01e-05	2e-05	1.67e-05	1.42e-05	2.73e-05	5.79e-05	0.00021151	3.6e-05
Methylomonas methanica	8.73e-05	0.000150796	5.66e-05	4.13e-05	3.01e-05	3.51e-05	8.2e-05	6.96e-05	3.68e-05	4.26e-05
Methylomonas methanica MC09	8.73e-05	0.000150796	5.66e-05	4.13e-05	3.01e-05	3.51e-05	8.2e-05	6.96e-05	3.68e-05	4.26e-05
Microlunatus sp. KUDC0627	0.000101649	0.000150796	9.67e-06	4.01e-05	2.29e-05	1.58e-05	3.55e-05	2.98e-05	2.21e-05	4.15e-05
Pseudomonas alcaligenes	0.00144595	0.000150796	3.32e-05	6.26e-06	0.000376602	0.000137134	4.65e-05	4.61e-05	5.79e-05	4.69e-05
Pseudomonas sp. 02C 26	0.000206053	0.000150796	3.04e-05	1.25e-05	5.21e-05	3.28e-05	2.87e-05	4.34e-05	4.52e-05	6.11e-05
Sinorhizobium sp. RAC02	0.00208643	0.000150796	2.76e-05	8.77e-06	0.000310608	0.000109216	5.19e-05	4.07e-05	0.000243079	3.28e-05
Streptomyces cattleya	0.000104955	0.000150796	5.53e-06	7.52e-06	1.43e-05	1.81e-05	4.92e-05	2.26e-05	2.1e-05	3.17e-05
Streptomyces cattleya NRRL 8057 = DSM 46488	0.000104955	0.000150796	5.53e-06	7.52e-06	1.43e-05	1.81e-05	4.92e-05	2.26e-05	2.1e-05	3.17e-05
Egicoccus halophilus	0.000157846	0.000148887	6.91e-05	4.01e-05	1.56e-05	1.69e-05	7.93e-05	5.97e-05	4.84e-05	3.71e-05
Euzebya sp. DY32-46	6.56e-05	0.000148887	0.000150596	7.27e-05	1.76e-05	3.46e-05	8.48e-05	8.77e-05	7.16e-05	4.69e-05
Flavobacterium sp. HYN0086	0.000511001	0.000148887	0.00090081	0.000885592	9.88e-05	9.87e-05	0.000127134	0.000230567	0.000694511	0.000184501
Pseudomonas putida NBRC 14164	7.47e-05	0.000148887	1.93e-05	0	1.5e-05	1.88e-05	9.57e-06	9.95e-06	1.37e-05	1.75e-05
Rhodanobacter sp. FDAARGOS 1247	0.000618435	0.000148887	3.32e-05	2e-05	3.37e-05	3.06e-05	2.6e-05	4.7e-05	2.21e-05	2.73e-05
Serratia proteamaculans	3.83e-05	0.000148887	2.21e-05	6.26e-06	2.35e-05	2.32e-05	1.37e-05	2.35e-05	4.42e-05	0.000143016
Sinorhizobium fredii NGR234	7.6e-05	0.000148887	4.84e-05	8.77e-06	1.17e-05	2.25e-05	2.87e-05	1.99e-05	0.000185203	2.4e-05
Skermanella pratensis	0.000181536	0.000148887	3.32e-05	1.38e-05	3.04e-05	3.6e-05	7.79e-05	8.05e-05	2.53e-05	5.35e-05
Sphingomonas hengshuiensis	0.000163631	0.000148887	3.59e-05	2.38e-05	5.52e-05	6.37e-05	5.06e-05	4.52e-05	5.16e-05	0.000150658
Staphylococcus hominis	1.52e-05	0.000148887	0.0001202	0.000110229	2.11e-05	1.67e-05	0.000179081	0.000106694	6.52e-05	4.69e-05
Acinetobacter sp. 10FS3-1	0.000104404	0.000146978	6.22e-05	6.39e-05	5.02e-05	2.16e-05	2.05e-05	1.36e-05	5.79e-05	0.000148475
Clostridioides difficile	7.99e-05	0.000146978	8.7e-05	0.000103966	0.00101102	0.00132042	0.000191385	0.00014467	7.05e-05	0.000177951
Defluviimonas alba	0.000650115	0.000146978	6.77e-05	6.14e-05	6.27e-05	6.69e-05	4.1e-05	4.7e-05	0.0001	6.88e-05
Erythrobacter sp. HL-111	0.000141868	0.000146978	3.18e-05	4.89e-05	2.79e-05	6.43e-05	7.79e-05	8.59e-05	8.84e-05	7.42e-05
Jeongeupia sp. USM3	0.000299989	0.000146978	4.28e-05	3.13e-05	6.86e-05	7.83e-05	7.38e-05	0.000103077	4.63e-05	3.93e-05
Mesorhizobium sp. M4B.F.Ca.ET.058.02.1.1	7.71e-05	0.000146978	2.21e-05	1e-05	1.28e-05	2.23e-05	0.000109363	7.69e-05	0.000218876	3.28e-05
Neisseria shayeganii	0.000119004	0.000146978	0.000100858	6.89e-05	2.68e-05	4.58e-05	6.7e-05	8.23e-05	7.26e-05	2.62e-05
Nocardia brasiliensis	0.000174649	0.000146978	3.18e-05	2.63e-05	3.65e-05	3.99e-05	9.98e-05	6.33e-05	6.1e-05	7.97e-05
Paenibacillus mucilaginosus	3.06e-05	0.000146978	2.07e-05	1e-05	3.12e-05	2.49e-05	1.64e-05	2.17e-05	5.05e-05	1.97e-05
Prevotella melaninogenica	1.38e-06	0.000146978	7.18e-05	9.65e-05	0.000663012	0.000417022	6.15e-05	8.41e-05	8.1e-05	0.000295857
Pseudomonas syringae	0.000345993	0.000146978	0.000103621	5.89e-05	0.000210958	0.000100085	0.000142171	0.00013834	7.68e-05	0.000223804
Sphingomonas melonis	7.44e-05	0.000146978	0.000284612	0.000164091	4.66e-05	0.000107811	0.000434717	0.000349016	0.00465007	0.000308958
Staphylococcus aureus	5.81e-05	0.000146978	0.000277704	0.000275573	4.09e-05	3.14e-05	0.000183182	0.000164562	0.000286223	0.000270748
Streptomyces albus	5.18e-05	0.000146978	1.93e-05	3.13e-05	3.06e-05	3e-05	6.15e-05	5.06e-05	5.37e-05	4.15e-05
Streptomyces sp. MBT27	0.000134981	0.000146978	1.38e-05	5.01e-06	1.23e-05	9.13e-06	4.24e-05	2.98e-05	2.1e-05	2.29e-05
Terricaulis silvestris	0.000222857	0.000146978	4.84e-05	3.26e-05	2.24e-05	4.58e-05	0.000125767	0.000110311	7.26e-05	6e-05
Acinetobacter sp. CS-2	0.000634137	0.000145069	2.35e-05	4.89e-05	0.000339645	8.48e-05	2.46e-05	3.53e-05	5.47e-05	1.86e-05
Actinoplanes sp. N902-109	0.000185393	0.000145069	2.35e-05	1.5e-05	3.45e-05	3.63e-05	5.19e-05	5.33e-05	2.53e-05	8.73e-05
Aquitalea aquatilis	0.000242691	0.000145069	4.7e-05	1.25e-05	5.1e-05	5.74e-05	6.7e-05	7.32e-05	4.84e-05	2.4e-05
Bradyrhizobium sp. CCGE-LA001	0.00018374	0.000145069	3.45e-05	7.89e-05	2.49e-05	2.86e-05	6.84e-05	5.97e-05	4.21e-05	4.91e-05
Citrobacter freundii	0.000357563	0.000145069	0.00021415	0.000124008	0.000246155	0.000335022	6.29e-05	7.32e-05	0.000105229	0.000467258
Dyella caseinilytica	8.37e-05	0.000145069	2.63e-05	1.63e-05	1.69e-05	1.79e-05	4.65e-05	4.25e-05	2.74e-05	1.42e-05
Ensifer mexicanus	0.000101098	0.000145069	4.56e-05	7.52e-06	2.6e-05	2.62e-05	5.6e-05	4.79e-05	0.000218876	2.84e-05
Frankia sp. EAN1pec	0.000171619	0.000145069	2.21e-05	2.38e-05	3.26e-05	2.18e-05	7.93e-05	6.78e-05	2.95e-05	9.61e-05
Janthinobacterium sp. Marseille	0.000377122	0.000145069	0.000251453	0.00014405	6.89e-05	9.24e-05	0.000214624	0.000238705	0.00017468	8.95e-05
Luteimonas sp. MC1825	0.000179883	0.000145069	5.53e-06	6.26e-06	1.78e-05	2.77e-05	3.55e-05	4.25e-05	1.16e-05	1.42e-05
Methylococcus capsulatus	0.000110464	0.000145069	3.45e-05	2.13e-05	2.71e-05	3.27e-05	2.6e-05	3.35e-05	3.05e-05	2.95e-05
Methylococcus capsulatus str. Bath	0.000110464	0.000145069	3.45e-05	2.13e-05	2.71e-05	3.27e-05	2.6e-05	3.35e-05	3.05e-05	2.95e-05
Microbacterium aurum	0.000681243	0.000145069	6.63e-05	2.51e-06	3.04e-05	3.9e-05	3.42e-05	3.07e-05	1.47e-05	2.29e-05
Microbacterium caowuchunii	0.000226163	0.000145069	5.94e-05	6.26e-06	1.52e-05	2.37e-05	9.57e-06	9.95e-06	6.31e-06	2.62e-05
Microbacterium foliorum	0.000595847	0.000145069	0.000373035	2.88e-05	4.93e-05	4.64e-05	6.15e-05	3.16e-05	4.1e-05	8.41e-05
Paraburkholderia caribensis MBA4	9.48e-05	0.000145069	2.07e-05	1.13e-05	2.13e-05	5.69e-05	2.46e-05	1.09e-05	1.37e-05	1.86e-05
Paracoccus contaminans	0.000583175	0.000145069	3.59e-05	2.25e-05	3.98e-05	3.2e-05	5.06e-05	5.33e-05	3.89e-05	6.11e-05
Pseudodesulfovibrio aespoeensis	2.86e-05	0.000145069	1.11e-05	5.01e-06	2.31e-05	2.49e-05	1.78e-05	3.35e-05	8.42e-06	1.42e-05
Pseudodesulfovibrio aespoeensis Aspo-2	2.86e-05	0.000145069	1.11e-05	5.01e-06	2.31e-05	2.49e-05	1.78e-05	3.35e-05	8.42e-06	1.42e-05
Pseudomonas silesiensis	6.42e-05	0.000145069	2.07e-05	2.38e-05	2.44e-05	1.67e-05	1.37e-05	2.17e-05	1.89e-05	1.86e-05
Roseovarius indicus	0.000168314	0.000145069	3.04e-05	2e-05	3.01e-05	3.37e-05	7.52e-05	6.33e-05	4.1e-05	5.24e-05
Sphingomonas xanthus	3.17e-05	0.000145069	1.38e-05	2.38e-05	2.86e-05	1.93e-05	3.28e-05	4.16e-05	3.16e-05	5.57e-05
Streptomyces sp. SN-593	7.16e-05	0.000145069	1.38e-05	1.5e-05	1.83e-05	1.76e-05	2.46e-05	2.8e-05	1.58e-05	4.15e-05
Thiocystis violascens	0.000143797	0.000145069	2.76e-05	3.63e-05	4.14e-05	3.74e-05	5.47e-05	6.42e-05	6.95e-05	6.22e-05
Thiocystis violascens DSM 198	0.000143797	0.000145069	2.76e-05	3.63e-05	4.14e-05	3.74e-05	5.47e-05	6.42e-05	6.95e-05	6.22e-05
Winogradskyella sediminis	3.91e-05	0.000145069	0.000225203	0.000263047	1.47e-05	1.11e-05	4.37e-05	9.67e-05	0.000156791	3.28e-05
Cellvibrio sp. KY-YJ-3	0.00106167	0.00014316	3.45e-05	2.76e-05	3.52e-05	5.09e-05	7.25e-05	0.00010579	4e-05	4.69e-05
Erythrobacter sp. KY5	3.94e-05	0.00014316	4.97e-05	3.26e-05	1.25e-05	3.11e-05	5.06e-05	7.6e-05	4.52e-05	4.15e-05
Marinobacterium georgiense	6.75e-05	0.00014316	4.84e-05	6.14e-05	1.34e-05	1.23e-05	3.83e-05	4.16e-05	2.84e-05	2.07e-05
Mobilicoccus sp. NJES-13	0.000231672	0.00014316	3.87e-05	2.76e-05	1.23e-05	1.19e-05	8.2e-05	5.79e-05	3.89e-05	1.86e-05
Mucilaginibacter mallensis	4.77e-05	0.00014316	0.000160267	0.000127766	1.87e-05	3.16e-05	7.11e-05	7.87e-05	7.37e-05	4.37e-05
Neisseria weaveri	2.78e-05	0.00014316	4.84e-05	6.26e-05	1.3e-05	1.14e-05	3.14e-05	4.43e-05	3.89e-05	7.64e-06
Pyruvatibacter mobilis	0.000140766	0.00014316	0.00316665	0.003367	1.72e-05	2.07e-05	0.00164454	0.00199554	0.00188675	0.000412672
Spirosoma endbachense	1.29e-05	0.00014316	4.14e-05	7.27e-05	1.65e-05	7.73e-06	7.11e-05	5.43e-05	7.26e-05	2.29e-05
Sulfurimonas denitrificans	2.64e-05	0.00014316	9.26e-05	0.00011524	7.26e-05	8.25e-05	0.000102528	0.000113023	7.58e-05	1.97e-05
Sulfurimonas denitrificans DSM 1251	2.64e-05	0.00014316	9.26e-05	0.00011524	7.26e-05	8.25e-05	0.000102528	0.000113023	7.58e-05	1.97e-05
Acinetobacter ursingii	0.000219276	0.000141252	8.29e-05	8.89e-05	7.02e-05	4.57e-05	3.96e-05	2.98e-05	7.05e-05	1.53e-05
Actinoalloteichus hoggarensis	6.47e-05	0.000141252	6.91e-06	0	1.39e-05	1.42e-05	2.05e-05	2.53e-05	1.68e-05	2.51e-05
Chitinolyticbacter meiyuanensis	0.000303295	0.000141252	7.32e-05	3.88e-05	6.93e-05	9.17e-05	4.24e-05	9.13e-05	5.58e-05	4.04e-05
Corallococcus coralloides	0.000356461	0.000141252	9.26e-05	4.89e-05	4.31e-05	5.6e-05	0.000176347	0.000112119	9.05e-05	8.73e-05
Flavobacterium kingsejongi	0.000233601	0.000141252	0.000980943	0.000924423	6.07e-05	4.51e-05	0.00010116	0.000195304	0.000733446	9.83e-05
Geobacter uraniireducens	0.000165834	0.000141252	4.56e-05	4.89e-05	6.78e-05	5.71e-05	2.6e-05	4.97e-05	3.16e-05	1.86e-05
Geobacter uraniireducens Rf4	0.000165834	0.000141252	4.56e-05	4.89e-05	6.78e-05	5.71e-05	2.6e-05	4.97e-05	3.16e-05	1.86e-05
Halorhodospira halophila	7.24e-05	0.000141252	2.21e-05	3.26e-05	1.41e-05	2.3e-05	6.43e-05	7.14e-05	2e-05	0.000105897
Halorhodospira halophila SL1	7.24e-05	0.000141252	2.21e-05	3.26e-05	1.41e-05	2.3e-05	6.43e-05	7.14e-05	2e-05	0.000105897
Luteibacter rhizovicinus	0.000130298	0.000141252	2.63e-05	1.63e-05	2.64e-05	2.86e-05	6.84e-05	7.41e-05	2.95e-05	2.84e-05
Luteibacter rhizovicinus DSM 16549	0.000130298	0.000141252	2.63e-05	1.63e-05	2.64e-05	2.86e-05	6.84e-05	7.41e-05	2.95e-05	2.84e-05
Mycolicibacterium rutilum	0.000114872	0.000141252	1.66e-05	2.63e-05	1.74e-05	2.12e-05	8.2e-06	1.63e-05	1.05e-05	2.73e-05
Neisseria wadsworthii	2.34e-05	0.000141252	7.74e-05	6.39e-05	9.46e-06	1.63e-05	3.55e-05	1.9e-05	6.1e-05	1.53e-05
Nocardia wallacei	9.12e-05	0.000141252	1.66e-05	2.51e-06	1.56e-05	1.09e-05	9.57e-06	1.27e-05	7.37e-06	3.17e-05
Protaetiibacter intestinalis	0.000167487	0.000141252	1.66e-05	6.26e-06	2.22e-05	1.86e-05	3.14e-05	2.08e-05	9.47e-06	1.86e-05
Pseudomonas sp. StFLB209	0.000201646	0.000141252	1.8e-05	1.75e-05	5.21e-05	3.83e-05	7.52e-05	4.97e-05	3.47e-05	4.04e-05
Sphingosinithalassobacter sp. zrk23	0.000114321	0.000141252	2.49e-05	1e-05	3.23e-05	3.63e-05	5.47e-05	5.88e-05	4.52e-05	6.99e-05
Streptomyces xinghaiensis	0.000108536	0.000141252	2.9e-05	1.88e-05	1.63e-05	1.77e-05	6.43e-05	3.07e-05	3.26e-05	6e-05
Streptomyces xinghaiensis S187	0.000108536	0.000141252	2.9e-05	1.88e-05	1.63e-05	1.77e-05	6.43e-05	3.07e-05	3.26e-05	6e-05
Acidipropionibacterium virtanenii	9.01e-05	0.000139343	6.91e-06	1.25e-06	1.03e-05	1.05e-05	1.5e-05	5.43e-06	2.1e-06	8.73e-06
Agrobacterium fabrum	4.27e-05	0.000139343	7.05e-05	2.63e-05	6.6e-06	9.31e-06	2.46e-05	2.35e-05	0.000199935	1.64e-05
Arenimonas daejeonensis	0.000334699	0.000139343	2.76e-05	1.25e-05	6.8e-05	5.37e-05	5.6e-05	5.61e-05	3.16e-05	0.000171401
Glutamicibacter halophytocola	3.14e-05	0.000139343	0.000125727	9.27e-05	5.72e-06	7.2e-06	4.24e-05	3.07e-05	5.37e-05	2.51e-05
Kitasatospora sp. MMS16-BH015	0.000176302	0.000139343	1.24e-05	8.77e-06	1.94e-05	1.98e-05	3.42e-05	3.26e-05	2.95e-05	4.91e-05
Marinobacter salarius	5.29e-05	0.000139343	3.32e-05	1.75e-05	1.43e-05	2.19e-05	4.24e-05	2.62e-05	3.79e-05	5.35e-05
Methylocystis heyeri	7.6e-05	0.000139343	4.28e-05	3.01e-05	2e-05	2.44e-05	5.33e-05	3.98e-05	2.53e-05	3.82e-05
Nitrosospira multiformis	4.79e-05	0.000139343	6.91e-05	5.14e-05	2.22e-05	1.9e-05	6.84e-05	3.98e-05	4.52e-05	2.84e-05
Nitrosospira multiformis ATCC 25196	4.79e-05	0.000139343	6.91e-05	5.14e-05	2.22e-05	1.9e-05	6.84e-05	3.98e-05	4.52e-05	2.84e-05
Rhodobacter sp. CZR27	0.000375469	0.000139343	4.97e-05	1.88e-05	4.14e-05	5.39e-05	3.28e-05	4.43e-05	8.94e-05	7.42e-05
Streptomyces griseorubiginosus	6.69e-05	0.000139343	6.91e-06	1.25e-06	2.27e-05	2.23e-05	3.83e-05	1.27e-05	2.63e-05	2.84e-05
Thermomonas sp. SY21	0.000551771	0.000139343	1.93e-05	1e-05	7.59e-05	3.25e-05	2.46e-05	2.89e-05	2.53e-05	8.19e-05
Aliarcobacter cibarius	0.000404944	0.000137434	3.18e-05	2.76e-05	0.000655313	0.000785055	3.42e-05	2.62e-05	5.79e-05	2.07e-05
Bordetella avium	0.000110189	0.000137434	0.000129871	0.000117745	4.44e-05	8.18e-05	7.52e-05	8.5e-05	7.58e-05	4.26e-05
Burkholderia sp. IDO3	5.59e-05	0.000137434	2.76e-06	1.5e-05	1.45e-05	4.04e-05	1.78e-05	1.45e-05	5.26e-06	4.37e-06
Candidatus Aquiluna sp. UB-MaderosW2red	6.53e-05	0.000137434	0.000107766	0.000134029	1.98e-06	2.81e-06	0.000125767	0.0001944	0.000111543	1.42e-05
Cellulomonas taurus	0.000175476	0.000137434	5.8e-05	4.63e-05	1.25e-05	1.4e-05	3.28e-05	3.62e-05	3.68e-05	1.86e-05
Deinococcus maricopensis	5.15e-05	0.000137434	1.52e-05	1.63e-05	1.83e-05	1.67e-05	2.46e-05	2.89e-05	3.05e-05	4.59e-05
Deinococcus maricopensis DSM 21211	5.15e-05	0.000137434	1.52e-05	1.63e-05	1.83e-05	1.67e-05	2.46e-05	2.89e-05	3.05e-05	4.59e-05
Luteimicrobium xylanilyticum	8.13e-05	0.000137434	2.49e-05	1.63e-05	1.41e-05	1.46e-05	3.55e-05	1.18e-05	2.74e-05	3.82e-05
Lysobacter antibioticus	0.000226438	0.000137434	2.07e-05	1.13e-05	3.15e-05	2.28e-05	6.7e-05	4.43e-05	2.95e-05	5.13e-05
Micromonospora echinaurantiaca	4.77e-05	0.000137434	5.53e-06	1.25e-06	1.58e-05	1.4e-05	4.92e-05	3.8e-05	7.37e-06	3.82e-05
Nocardia cyriacigeorgica	0.000132778	0.000137434	2.21e-05	2.63e-05	2.33e-05	3.09e-05	8.2e-05	4.43e-05	3.26e-05	6.11e-05
Olivibacter sp. SDN3	4.71e-05	0.000137434	7.88e-05	9.27e-05	1.5e-05	1.28e-05	8.61e-05	9.22e-05	5.05e-05	5.35e-05
Qipengyuania sediminis	7.99e-05	0.000137434	1.24e-05	1.25e-05	4.09e-05	3.13e-05	3.42e-05	2.62e-05	2.53e-05	0.000149566
Rhodothermus marinus	0.000185393	0.000137434	3.45e-05	3.01e-05	3.32e-05	4.51e-05	5.6e-05	7.14e-05	3.16e-05	5.24e-05
Shinella sp. HZN7	0.00248752	0.000137434	2.76e-05	3.01e-05	0.000122967	5.85e-05	4.92e-05	4.79e-05	0.000330419	8.41e-05
Sphingobium sp. SCG-1	0.000162804	0.000137434	3.45e-05	1.13e-05	3.19e-05	2.99e-05	6.84e-05	6.06e-05	0.000128379	6e-05
Sphingomonas sp. IC081	0.000117351	0.000137434	1.66e-05	6.26e-06	2.16e-05	2.48e-05	3.01e-05	1.99e-05	0.000148373	2.51e-05
Streptomyces subrutilus	4.41e-05	0.000137434	4.56e-05	3.63e-05	7.92e-06	1.16e-05	4.51e-05	5.7e-05	4.63e-05	4.48e-05
Variibacter gotjawalensis	0.000143797	0.000137434	5.25e-05	3.51e-05	4.36e-05	4.92e-05	8.48e-05	0.000126586	7.58e-05	9.93e-05
Actinomadura sp. WMMA1423	0.000206604	0.000135525	2.9e-05	1.38e-05	2.82e-05	2.28e-05	6.01e-05	2.35e-05	2.63e-05	4.91e-05
Desulfovibrio sp. 86	0.000108536	0.000135525	9.67e-06	3.76e-06	0.000132646	0.000109391	2.46e-05	2.8e-05	1.26e-05	5.46e-06
Diaphorobacter sp. JS3050	0.000480699	0.000135525	4.01e-05	8.77e-06	5.54e-05	5.85e-05	4.1e-05	2.62e-05	1.89e-05	2.18e-06
Fluoribacter dumoffii	4.96e-05	0.000135525	8.29e-05	8.14e-05	1.08e-05	1.32e-05	6.56e-05	1.81e-05	3.58e-05	8.73e-06
Glaciihabitans sp. INWT7	0.000112393	0.000135525	1.38e-05	1.13e-05	2.07e-05	1.67e-05	1.37e-05	1.54e-05	1.05e-05	1.53e-05
Janthinobacterium sp. PLB02	8.4e-05	0.000135525	8.29e-06	6.26e-06	4.4e-05	3.88e-05	1.5e-05	1.09e-05	1.05e-05	2.51e-05
Leifsonia shinshuensis	0.00019228	0.000135525	3.73e-05	2e-05	1.3e-05	2.18e-05	2.32e-05	1.45e-05	7.37e-06	3.28e-05
Lysobacter capsici	0.000663062	0.000135525	5.11e-05	3.13e-05	5.19e-05	3.16e-05	5.6e-05	3.71e-05	5.47e-05	9.17e-05
Mesorhizobium sp. 8	0.000200819	0.000135525	2.76e-05	3.38e-05	2.57e-05	4.37e-05	4.37e-05	7.23e-05	0.000440909	4.15e-05
Neorhizobium sp. SOG26	0.000116249	0.000135525	6.49e-05	5.01e-05	2.31e-05	2.46e-05	6.01e-05	7.14e-05	0.000193621	5.24e-05
Nocardia otitidiscaviarum	5.9e-05	0.000135525	1.11e-05	1.75e-05	1.34e-05	1.32e-05	2.73e-05	4.16e-05	1.37e-05	2.07e-05
Novosphingopyxis sp. PB63	5.76e-05	0.000135525	4.84e-05	2.13e-05	2.29e-05	2.76e-05	6.84e-05	5.06e-05	2.95e-05	5.35e-05
Pseudooceanicola algae	0.000173823	0.000135525	1.38e-05	1.63e-05	2.07e-05	2.35e-05	4.78e-05	1.81e-05	3.58e-05	2.51e-05
Ruthenibacterium lactatiformans	0.000104404	0.000135525	3.32e-05	1.88e-05	0.00078774	0.000834395	1.78e-05	4.16e-05	3.68e-05	1.53e-05
Streptomyces sp. NA04227	8.24e-05	0.000135525	1.24e-05	6.26e-06	1.28e-05	1.39e-05	2.6e-05	1.18e-05	1.89e-05	2.62e-05
Sutterella faecalis	3.77e-05	0.000135525	3.59e-05	1.38e-05	0.000473612	0.000292706	1.5e-05	1.27e-05	2.32e-05	1.86e-05
Terriglobus albidus	6.14e-05	0.000135525	8.29e-06	1.63e-05	1.45e-05	1.25e-05	6.29e-05	6.42e-05	2.32e-05	2.29e-05
Anoxybacter fermentans	3.61e-05	0.000133616	5.94e-05	5.51e-05	1.06e-05	1.14e-05	8.07e-05	0.000125682	3.58e-05	8.73e-06
Azospirillum sp. TSH100	0.000169415	0.000133616	1.24e-05	3.76e-06	2.71e-05	4.88e-05	4.1e-05	7.32e-05	3.47e-05	3.6e-05
Deinococcus sp. NW-56	4.52e-05	0.000133616	1.8e-05	2.51e-06	3.37e-05	2.05e-05	2.05e-05	9.04e-06	5.26e-06	9.17e-05
Frankia alni	8.24e-05	0.000133616	3.45e-05	3.63e-05	1.58e-05	1.12e-05	3.96e-05	6.06e-05	8e-05	2.29e-05
Frankia alni ACN14a	8.24e-05	0.000133616	3.45e-05	3.63e-05	1.58e-05	1.12e-05	3.96e-05	6.06e-05	8e-05	2.29e-05
Halomonas socia	7.36e-05	0.000133616	2.9e-05	6.26e-06	1.28e-05	1.26e-05	4.37e-05	3.62e-05	2.95e-05	1.86e-05
Lysobacter sp. CW239	0.000180434	0.000133616	1.93e-05	1e-05	2.13e-05	1.14e-05	3.28e-05	4.16e-05	1.05e-05	2.62e-05
Magnetospirillum sp. XM-1	0.000130298	0.000133616	4.14e-05	1.88e-05	3.15e-05	4.5e-05	9.57e-05	7.78e-05	3.26e-05	3.6e-05
Mycolicibacterium hassiacum	0.000153438	0.000133616	9.67e-06	1.13e-05	1.78e-05	1.23e-05	1.91e-05	2.62e-05	1.58e-05	4.04e-05
Mycolicibacterium hassiacum DSM 44199	0.000153438	0.000133616	9.67e-06	1.13e-05	1.78e-05	1.23e-05	1.91e-05	2.62e-05	1.58e-05	4.04e-05
Pelolinea submarina	6.01e-05	0.000133616	2.63e-05	2e-05	9.9e-06	1.39e-05	2.05e-05	4.34e-05	2.21e-05	7.64e-06
Rhodococcus erythropolis	0.000267759	0.000133616	5.53e-05	4.63e-05	6.6e-06	4.21e-06	3.83e-05	1.18e-05	1.47e-05	2.95e-05
Aeromicrobium yanjiei	0.000103302	0.000131708	1.66e-05	1.75e-05	1.45e-05	9.48e-06	4.78e-05	3.26e-05	1.47e-05	3.17e-05
Alicyclobacillus ferrooxydans	4.6e-05	0.000131708	4.28e-05	3.51e-05	2.49e-05	2.63e-05	4.65e-05	3.53e-05	3.05e-05	3.17e-05
Arcobacter cloacae	0.00030357	0.000131708	3.04e-05	1.5e-05	0.000997378	0.000960116	2.87e-05	1.99e-05	0.000135745	1.64e-05
Blastomonas sp. RAC04	6.12e-05	0.000131708	5.53e-05	1e-05	2.75e-05	6.06e-05	3.55e-05	1.99e-05	3.89e-05	3.17e-05
Caballeronia insecticola	0.000124513	0.000131708	5.25e-05	4.89e-05	3.06e-05	5.92e-05	5.47e-05	7.05e-05	0.000113647	3.71e-05
Flavobacterium gilvum	0.00119197	0.000131708	0.00121305	0.0012714	0.000165203	0.000144509	0.000155842	0.000270351	0.000898655	0.000198694
Mesorhizobium sp. M1D.F.Ca.ET.043.01.1.1	0.000113219	0.000131708	5.53e-06	0	1.89e-05	1.9e-05	2.19e-05	1.81e-05	0.000185203	2.62e-05
Rhizobium sp. NXC24	4.74e-05	0.000131708	2.07e-05	1e-05	1.25e-05	2.23e-05	3.42e-05	2.44e-05	0.000339889	3.49e-05
Streptomyces griseus	7.3e-05	0.000131708	5.53e-06	1.25e-05	1.41e-05	1.53e-05	1.23e-05	3.35e-05	1.26e-05	3.06e-05
Streptomyces griseus subsp. griseus	7.3e-05	0.000131708	5.53e-06	1.25e-05	1.41e-05	1.53e-05	1.23e-05	3.35e-05	1.26e-05	3.06e-05
Thalassolituus oleivorans	7.96e-05	0.000131708	8.29e-05	5.64e-05	1.65e-05	2.95e-05	5.47e-05	4.07e-05	3.79e-05	9.61e-05
Truepera radiovictrix	7.11e-05	0.000131708	2.63e-05	2.63e-05	2.07e-05	1.3e-05	4.51e-05	2.89e-05	5.37e-05	3.71e-05
Truepera radiovictrix DSM 17093	7.11e-05	0.000131708	2.63e-05	2.63e-05	2.07e-05	1.3e-05	4.51e-05	2.89e-05	5.37e-05	3.71e-05
Advenella mimigardefordensis	7.69e-05	0.000129799	0.000122963	8.64e-05	2.68e-05	4.23e-05	8.75e-05	9.95e-05	9.05e-05	3.38e-05
Advenella mimigardefordensis DPN7	7.69e-05	0.000129799	0.000122963	8.64e-05	2.68e-05	4.23e-05	8.75e-05	9.95e-05	9.05e-05	3.38e-05
Aminobacter sp. MSH1	0.000215144	0.000129799	2.63e-05	4.38e-05	4.2e-05	4.9e-05	6.01e-05	7.6e-05	0.000307268	3.06e-05
Archangium violaceum	0.00032368	0.000129799	9.67e-05	5.14e-05	6.09e-05	6.69e-05	0.000218725	0.000227855	0.000145216	0.000109172
Candidatus Koribacter versatilis	0.000151785	0.000129799	1.24e-05	6.26e-06	1.52e-05	1.76e-05	8.48e-05	5.88e-05	2.74e-05	2.51e-05
Candidatus Koribacter versatilis Ellin345	0.000151785	0.000129799	1.24e-05	6.26e-06	1.52e-05	1.76e-05	8.48e-05	5.88e-05	2.74e-05	2.51e-05
Erysipelatoclostridium ramosum	2.31e-05	0.000129799	2.76e-05	3.26e-05	0.000118348	0.000220012	3.14e-05	4.61e-05	3.79e-05	1.75e-05
Gimesia algae	1.9e-05	0.000129799	4.84e-05	6.51e-05	4.84e-06	4.04e-06	8.89e-05	0.00012749	5.68e-05	3.6e-05
Mesorhizobium sp. M3A.F.Ca.ET.080.04.2.1	0.00013388	0.000129799	3.18e-05	1.5e-05	1.61e-05	1.83e-05	4.92e-05	2.89e-05	0.000273595	4.15e-05
Mycobacterium mantenii	6.69e-05	0.000129799	5.53e-06	6.26e-06	8.8e-06	1.47e-05	1.91e-05	1.72e-05	4.21e-06	2.62e-05
Mycolicibacterium duvalii	0.000103027	0.000129799	1.66e-05	2.88e-05	1.56e-05	1.3e-05	4.37e-05	3.16e-05	2.74e-05	2.62e-05
Nitrobacter winogradskyi	9.12e-05	0.000129799	5.66e-05	3.38e-05	1.47e-05	2.32e-05	6.15e-05	4.88e-05	9.37e-05	6.88e-05
Nitrobacter winogradskyi Nb-255	9.12e-05	0.000129799	5.66e-05	3.38e-05	1.47e-05	2.32e-05	6.15e-05	4.88e-05	9.37e-05	6.88e-05
Paraburkholderia megapolitana	0.000173272	0.000129799	6.91e-05	4.63e-05	4.05e-05	6.36e-05	7.93e-05	6.69e-05	5.89e-05	4.04e-05
Pectinatus frisingensis	0	0.000129799	5.25e-05	6.64e-05	3.94e-05	4.2e-05	2.73e-05	2.44e-05	2.95e-05	9.83e-06
Pontibacter sp. SGAir0037	1.43e-05	0.000129799	9.95e-05	9.9e-05	1.83e-05	2.07e-05	9.02e-05	0.00010579	5.16e-05	2.84e-05
Pseudarthrobacter sp. BIM B-2242	5.45e-05	0.000129799	1.52e-05	7.52e-06	1.52e-05	8.6e-06	2.73e-05	2.53e-05	2.1e-05	3.93e-05
Pseudomonas guangdongensis	0.000251782	0.000129799	1.52e-05	1e-05	4.18e-05	4.44e-05	1.64e-05	1.99e-05	1.68e-05	3.71e-05
Rhizobium sp. NZLR1	2.4e-05	0.000129799	1.38e-05	2.25e-05	1.01e-05	1.42e-05	3.96e-05	1.45e-05	0.000145216	7.64e-06
Sulfitobacter mediterraneus	0.000134706	0.000129799	6.08e-05	7.39e-05	2.27e-05	2.95e-05	5.33e-05	4.43e-05	7.37e-05	5.35e-05
Amycolatopsis keratiniphila	7.16e-05	0.00012789	5.53e-06	5.01e-06	1.12e-05	1.58e-05	2.6e-05	2.26e-05	2.21e-05	2.62e-05
Anaerostipes hadrus	8.1e-05	0.00012789	3.87e-05	4.76e-05	0.00142853	0.00238923	5.47e-05	0.000290243	9.89e-05	5.24e-05
Antarcticibacterium arcticum	3.31e-06	0.00012789	0.000272177	0.000278078	8.14e-06	1.25e-05	8.2e-05	9.4e-05	0.000153634	1.64e-05
Arthrobacter crystallopoietes	8.15e-05	0.00012789	2.76e-05	8.77e-06	2.02e-05	2.48e-05	2.73e-05	2.62e-05	2.42e-05	3.71e-05
Azotobacter salinestris	0.000122861	0.00012789	8.29e-06	1e-05	2.16e-05	2.27e-05	9.57e-06	1.99e-05	1.79e-05	2.51e-05
Bradyrhizobium sp. CCBAU 53340	0.000155366	0.00012789	2.07e-05	2e-05	2.49e-05	3.06e-05	6.84e-05	5.06e-05	2.53e-05	3.82e-05
Burkholderia sp. CCGE1003	0.000217899	0.00012789	6.77e-05	3.01e-05	3.23e-05	5.25e-05	7.52e-05	6.51e-05	4.42e-05	3.49e-05
Candidatus Methylopumilus planktonicus	0.00037602	0.00012789	0.0161897	0.0165206	1.1e-05	1.79e-05	0.0112315	0.0103403	0.00653261	0.00356011
Cryobacterium sp. LW097	0.000107434	0.00012789	6.91e-06	1.25e-06	1.34e-05	1.37e-05	1.23e-05	1.27e-05	9.47e-06	2.62e-05
Defluviicoccus vanus	0.000123963	0.00012789	5.8e-05	4.26e-05	1.52e-05	2.9e-05	0.000123033	0.000134724	6.21e-05	4.26e-05
Devosia ginsengisoli	0.00020688	0.00012789	1.93e-05	1e-05	4.49e-05	4.2e-05	5.6e-05	2.62e-05	0.000108386	6.55e-05
Fluviicola taffensis	0.000287042	0.00012789	0.000920153	0.000843003	4.86e-05	7.94e-05	0.000606963	0.00129931	0.000508256	0.000263106
Fluviicola taffensis DSM 16823	0.000287042	0.00012789	0.000920153	0.000843003	4.86e-05	7.94e-05	0.000606963	0.00129931	0.000508256	0.000263106
Kitasatospora sp. NA04385	0.000213767	0.00012789	1.24e-05	7.52e-06	1.47e-05	2.49e-05	4.51e-05	2.8e-05	3.37e-05	3.06e-05
Leifsonia sp. PS1209	9.53e-05	0.00012789	4.14e-05	3.01e-05	1.8e-05	1.42e-05	3.42e-05	1.9e-05	3.05e-05	2.29e-05
Micavibrio aeruginosavorus	7.11e-05	0.00012789	0.000167175	0.000132776	2.46e-05	2.25e-05	0.000153108	0.000107598	5.47e-05	7.1e-05
Neorhizobium galegae bv. officinalis	0.000124238	0.00012789	3.87e-05	2.63e-05	1.58e-05	2.51e-05	2.05e-05	4.97e-05	0.00021151	4.15e-05
Neorhizobium galegae bv. officinalis bv. officinalis str. HAMBI 1141	0.000124238	0.00012789	3.87e-05	2.63e-05	1.58e-05	2.51e-05	2.05e-05	4.97e-05	0.00021151	4.15e-05
Nocardia sp. WCH-YHL-001	7.16e-05	0.00012789	1.24e-05	2.13e-05	1.52e-05	1.67e-05	2.46e-05	4.52e-05	2.42e-05	3.06e-05
Novosphingobium sp. P6W	0.000287318	0.00012789	6.49e-05	1e-05	7.22e-05	5.81e-05	9.16e-05	4.88e-05	5.68e-05	0.000105897
Oceanithermus profundus	4.96e-05	0.00012789	2.63e-05	4.01e-05	1.25e-05	1.04e-05	7.25e-05	8.05e-05	4.1e-05	2.51e-05
Oceanithermus profundus DSM 14977	4.96e-05	0.00012789	2.63e-05	4.01e-05	1.25e-05	1.04e-05	7.25e-05	8.05e-05	4.1e-05	2.51e-05
Paraburkholderia dokdonella	0.000123963	0.00012789	3.87e-05	1.75e-05	3.28e-05	5.23e-05	5.6e-05	0.000103077	3.37e-05	2.73e-05
Pirellula staleyi	3.88e-05	0.00012789	7.88e-05	6.39e-05	9.46e-06	1.16e-05	0.000265204	0.000214292	6e-05	6.22e-05
Pirellula staleyi DSM 6068	3.88e-05	0.00012789	7.88e-05	6.39e-05	9.46e-06	1.16e-05	0.000265204	0.000214292	6e-05	6.22e-05
Pseudomonas balearica	0.000379876	0.00012789	3.45e-05	4.76e-05	4.4e-05	4.32e-05	4.92e-05	3.89e-05	4.84e-05	3.06e-05
Streptomyces clavuligerus	7.96e-05	0.00012789	8.29e-06	6.26e-06	1.3e-05	1.44e-05	1.91e-05	3.16e-05	3.37e-05	2.07e-05
Tetrasphaera sp. HKS02	0.000404944	0.00012789	2.9e-05	1.63e-05	2.49e-05	2.21e-05	4.78e-05	2.62e-05	3.05e-05	5.02e-05
Bacillus cereus	2.31e-05	0.000125981	0.000373035	0.000280584	3.56e-05	3.32e-05	0.000381402	0.000370716	0.000235713	0.000155025
Brachybacterium sp. SGAir0954	8.9e-05	0.000125981	3.45e-05	2.13e-05	9.9e-06	7.2e-06	4.78e-05	4.34e-05	2.42e-05	4.69e-05
Candidatus Planktophila lacus	0.000299163	0.000125981	0.00826618	0.00901751	1.5e-05	2.55e-05	0.00750912	0.00862954	0.00790585	0.00123802
Cupriavidus necator N-1	0.000130023	0.000125981	2.76e-05	1.25e-05	3.72e-05	0.000121507	5.19e-05	4.61e-05	2.32e-05	2.51e-05
Mycolicibacterium sp. LJ126	6.45e-05	0.000125981	3.87e-05	1.13e-05	1.28e-05	1.79e-05	2.19e-05	1.45e-05	1.26e-05	1.97e-05
Pseudomonas allokribbensis	9.78e-05	0.000125981	6.91e-06	1e-05	1.41e-05	1.51e-05	1.23e-05	9.95e-06	1.37e-05	2.29e-05
Pseudomonas xinjiangensis	6.42e-05	0.000125981	1.24e-05	6.26e-06	2.07e-05	2.49e-05	2.05e-05	3.89e-05	1.37e-05	1.42e-05
Rhodopseudomonas palustris HaA2	0.000193382	0.000125981	4.84e-05	2.76e-05	3.08e-05	4.14e-05	0.000102528	9.58e-05	7.47e-05	8.3e-05
Saccharomonospora cyanea	8.62e-05	0.000125981	1.24e-05	1.75e-05	7.92e-06	1e-05	3.55e-05	3.07e-05	4.21e-06	0.000174676
Saccharomonospora cyanea NA-134	8.62e-05	0.000125981	1.24e-05	1.75e-05	7.92e-06	1e-05	3.55e-05	3.07e-05	4.21e-06	0.000174676
Streptomyces cadmiisoli	0.000139114	0.000125981	5.53e-06	1.13e-05	8.58e-06	1.58e-05	1.5e-05	1.27e-05	9.47e-06	1.53e-05
Streptomyces chartreusis	0.00013443	0.000125981	3.59e-05	1.88e-05	2.18e-05	1.76e-05	5.06e-05	6.96e-05	4.84e-05	9.72e-05
Streptomyces sp. So13.3	7.82e-05	0.000125981	2.21e-05	2.38e-05	1.65e-05	1.63e-05	4.92e-05	6.06e-05	1.89e-05	9.83e-05
Terriglobus roseus	8.87e-05	0.000125981	1.93e-05	1.25e-05	2.66e-05	2.76e-05	0.000118932	0.00013834	2.53e-05	5.13e-05
Winogradskyella helgolandensis	3.64e-05	0.000125981	0.000371653	0.000359498	2.16e-05	1.72e-05	0.000121666	0.000149191	0.000222033	7.1e-05
Afipia carboxidovorans	0.000148755	0.000124072	5.11e-05	3.38e-05	2.71e-05	4.53e-05	7.66e-05	5.06e-05	4e-05	5.02e-05
Aquirhabdus parva	0.00019834	0.000124072	0.000153359	0.000146555	4.8e-05	2.81e-05	0.000129868	0.000121161	0.000173628	7.1e-05
Chitinophaga pinensis	4.79e-05	0.000124072	0.000310862	0.000258037	4.93e-05	3.39e-05	7.66e-05	0.000119352	0.000126275	6.44e-05
Lysobacter solisilvae	0.000404944	0.000124072	3.18e-05	1.75e-05	5.72e-05	4.28e-05	7.25e-05	5.7e-05	4.63e-05	7.64e-05
Mesorhizobium huakuii	0.00011377	0.000124072	2.21e-05	2e-05	1.54e-05	3.06e-05	4.78e-05	2.89e-05	0.000214667	2.4e-05
Mesorhizobium sp. M7D.F.Ca.US.005.01.1.1	6.56e-05	0.000124072	1.11e-05	2e-05	1.25e-05	2.07e-05	1.37e-05	3.98e-05	0.000143111	2.51e-05
Microbacterium sp. No. 7	0.000814572	0.000124072	0.00011191	6.26e-06	3.43e-05	2.93e-05	3.83e-05	1.54e-05	6.31e-06	3.6e-05
Nocardioides seonyuensis	0.00019834	0.000124072	1.93e-05	1.25e-05	2.93e-05	1.37e-05	4.65e-05	1.9e-05	1.05e-05	0.000115723
Parasedimentitalea marina	3.83e-05	0.000124072	1.66e-05	6.14e-05	1.14e-05	1.25e-05	5.06e-05	6.6e-05	4.31e-05	3.06e-05
Pontivivens sp. MT2928	0.000157019	0.000124072	2.76e-05	1e-05	2.16e-05	2.48e-05	4.1e-05	5.52e-05	3.47e-05	5.13e-05
Raineyella sp. CBA3103	0.000128095	0.000124072	1.38e-05	2.51e-06	1.69e-05	2.11e-05	2.73e-05	2.53e-05	1.47e-05	2.51e-05
Rhizobium sp. CIAT894	0.000115423	0.000124072	3.87e-05	2.88e-05	9.68e-06	1.07e-05	1.91e-05	2.17e-05	0.00012417	1.31e-05
Scytonema sp. NIES-4073	0	0.000124072	2.9e-05	4.51e-05	1.94e-05	1.74e-05	2.32e-05	1.63e-05	3.16e-05	0.000233629
Acidithiobacillus caldus	5.65e-05	0.000122164	1.8e-05	1.63e-05	2.38e-05	2.02e-05	5.33e-05	5.33e-05	2.21e-05	2.07e-05
Acinetobacter sp. WCHA55	0.000241314	0.000122164	1.93e-05	3.76e-06	0.000113728	7.53e-05	1.37e-05	9.95e-06	4.84e-05	1.86e-05
Aeromicrobium choanae	0.000114046	0.000122164	1.24e-05	3.01e-05	1.52e-05	1.83e-05	5.19e-05	4.07e-05	2.1e-05	3.38e-05
Amycolatopsis sp. YIM 10	9.01e-05	0.000122164	5.53e-06	2.51e-06	2.24e-05	1.51e-05	1.91e-05	2.26e-05	2.32e-05	2.51e-05
Caballeronia sp. M1242	0.000125615	0.000122164	5.53e-05	3.38e-05	3.3e-05	6.71e-05	7.38e-05	4.7e-05	7.47e-05	3.93e-05
Clostridium perfringens	7.24e-05	0.000122164	0.000142306	0.00017787	0.000177302	0.000211759	9.57e-05	0.000119352	9.26e-05	0.00012009
Gordonia polyisoprenivorans	0.00012231	0.000122164	1.8e-05	1.75e-05	1.43e-05	1.93e-05	7.11e-05	4.79e-05	3.37e-05	5.13e-05
Marichromatium purpuratum	0.000139114	0.000122164	3.45e-05	2.13e-05	2.99e-05	2.72e-05	6.84e-05	8.77e-05	2.21e-05	4.04e-05
Marichromatium purpuratum 984	0.000139114	0.000122164	3.45e-05	2.13e-05	2.99e-05	2.72e-05	6.84e-05	8.77e-05	2.21e-05	4.04e-05
Mycolicibacterium pulveris	7.36e-05	0.000122164	8.29e-06	1.75e-05	1.12e-05	1.39e-05	3.96e-05	1.63e-05	1.16e-05	1.64e-05
Nocardioides sp. HDW12A	0.000231672	0.000122164	7.88e-05	5.51e-05	3.96e-05	2e-05	6.01e-05	6.24e-05	6.63e-05	0.000206336
Octadecabacter sp. SW4	0.000136083	0.000122164	7.74e-05	5.01e-05	1.89e-05	2.19e-05	6.15e-05	5.79e-05	7.26e-05	2.84e-05
Paraburkholderia graminis	0.000131125	0.000122164	2.35e-05	1.38e-05	2.49e-05	5.62e-05	4.65e-05	7.5e-05	2e-05	2.51e-05
Paracoccus kondratievae	0.00102999	0.000122164	3.73e-05	2.25e-05	7.15e-05	4.41e-05	3.55e-05	4.07e-05	5.68e-05	3.28e-05
Streptomyces sp. SAT1	0.000103578	0.000122164	2.76e-06	3.76e-06	1.28e-05	1.88e-05	4.1e-05	4.16e-05	1.26e-05	4.26e-05
Syntrophotalea acetylenivorans	2.07e-05	0.000122164	4.7e-05	1.75e-05	1.5e-05	2.95e-05	3.69e-05	4.52e-05	2.74e-05	2.73e-05
Acidovorax avenae subsp. avenae ATCC 19860	7.22e-05	0.000120255	5.53e-06	6.26e-06	1.36e-05	2.28e-05	1.23e-05	4.52e-06	3.16e-06	5.46e-06
Flavobacterium anhuiense	0.000438552	0.000120255	0.00104588	0.00111607	8.91e-05	7.71e-05	0.000169512	0.000207963	0.000618746	0.000157208
Nitrospira japonica	6.01e-05	0.000120255	6.08e-05	3.63e-05	7.04e-06	1.44e-05	5.06e-05	9.04e-05	5.26e-05	3.6e-05
Rhodococcus sp. SGAir0479	8.4e-05	0.000120255	6.91e-06	2.13e-05	8.8e-06	1.23e-05	1.09e-05	1.81e-05	2e-05	1.86e-05
Sphingomonas sp. AP4-R1	0.000142695	0.000120255	2.63e-05	1.75e-05	4.73e-05	3.78e-05	4.1e-05	4.61e-05	4e-05	0.000103714
Streptococcus sanguinis	2.81e-05	0.000120255	0.000113292	4.38e-05	0.000108669	0.000118171	3.28e-05	6.6e-05	3.47e-05	1.86e-05
Acinetobacter sp. TTH0-4	0.00119335	0.000118346	5.11e-05	3.76e-05	0.000810177	0.000221417	6.15e-05	6.24e-05	9.37e-05	3.93e-05
Agromyces flavus	0.00020137	0.000118346	2.07e-05	5.01e-06	1.76e-05	1.65e-05	3.83e-05	2.26e-05	1.79e-05	2.62e-05
Bifidobacterium angulatum	4.38e-05	0.000118346	5.53e-06	1.5e-05	0.000111969	0.000275322	1.78e-05	1.99e-05	1.47e-05	9.83e-06
Candidatus Planktophila dulcis	0.00028897	0.000118346	0.00468504	0.00484257	4.62e-06	9.48e-06	0.00441962	0.00559058	0.00380929	0.000803509
Ignavibacterium album	1.07e-05	0.000118346	0.000299809	0.000237995	1.25e-05	1.39e-05	0.00011073	0.000111215	0.000133641	4.8e-05
Ignavibacterium album JCM 16511	1.07e-05	0.000118346	0.000299809	0.000237995	1.25e-05	1.39e-05	0.00011073	0.000111215	0.000133641	4.8e-05
Kordia antarctica	0.00010523	0.000118346	0.00052363	0.000488516	3.17e-05	2.19e-05	0.00016131	0.000195304	0.000311478	6.88e-05
Legionella sp. TUM19329	3.86e-06	0.000118346	6.22e-05	3.01e-05	2.49e-05	2.3e-05	0.000437451	0.000369812	2.53e-05	3.49e-05
Nocardia sp. CS682	6.23e-05	0.000118346	1.66e-05	2e-05	1.5e-05	1.21e-05	5.88e-05	2.98e-05	1.68e-05	4.15e-05
Prevotella sp. oral taxon 299	0	0.000118346	1.66e-05	3.13e-05	0.000151565	0.000134501	2.19e-05	5.33e-05	2.32e-05	1.09e-05
Prevotella sp. oral taxon 299 str. F0039	0	0.000118346	1.66e-05	3.13e-05	0.000151565	0.000134501	2.19e-05	5.33e-05	2.32e-05	1.09e-05
Sinorhizobium medicae	0.00012837	0.000118346	4.28e-05	2.63e-05	2.2e-05	3.18e-05	2.05e-05	5.7e-05	0.000180994	3.17e-05
Sinorhizobium medicae WSM419	0.00012837	0.000118346	4.28e-05	2.63e-05	2.2e-05	3.18e-05	2.05e-05	5.7e-05	0.000180994	3.17e-05
Sphingobium baderi	5.78e-05	0.000118346	2.21e-05	7.52e-06	2.66e-05	2.56e-05	5.19e-05	1.81e-05	0.00011049	4.69e-05
Sphingomonas sp. YZ-8	7.93e-05	0.000118346	3.04e-05	5.01e-06	2.79e-05	3.55e-05	3.96e-05	4.7e-05	5.79e-05	9.72e-05
Acinetobacter radioresistens	0.000126442	0.000116437	0.000118819	9.65e-05	6.69e-05	2.7e-05	7.11e-05	0.000106694	5.16e-05	2.95e-05
Azospirillum ramasamyi	0.000132778	0.000116437	9.67e-06	1.13e-05	2.07e-05	2.67e-05	4.78e-05	5.06e-05	3.79e-05	1.75e-05
Burkholderia cepacia JBK9	6.12e-05	0.000116437	1.24e-05	1.5e-05	1.28e-05	2.32e-05	2.46e-05	2.53e-05	2.1e-05	1.2e-05
Bythopirellula goksoyri	4.3e-05	0.000116437	4.01e-05	2.63e-05	7.48e-06	6.15e-06	8.34e-05	7.5e-05	1.58e-05	2.29e-05
Chelativorans sp. BNC1	0.000149581	0.000116437	5.11e-05	2.63e-05	1.98e-05	3.23e-05	3.28e-05	3.71e-05	0.000236765	4.26e-05
Cryobacterium soli	9.59e-05	0.000116437	6.91e-05	7.52e-06	6.16e-06	7.73e-06	6.84e-06	1.36e-05	4.21e-06	1.53e-05
Lichenihabitans psoromatis	9.45e-05	0.000116437	8.15e-05	5.89e-05	1.98e-05	2.49e-05	8.2e-05	5.88e-05	0.000106281	6.99e-05
Methylorubrum extorquens AM1	5.43e-05	0.000116437	2.21e-05	1.5e-05	2.86e-05	1.9e-05	7.25e-05	4.88e-05	3.16e-05	5.68e-05
Micromonospora zamorensis	0.000131951	0.000116437	5.53e-06	1.25e-06	1.21e-05	1.04e-05	2.32e-05	1.63e-05	8.42e-06	1.64e-05
Novosphingobium pentaromativorans	5.59e-05	0.000116437	3.04e-05	1.63e-05	1.52e-05	1.88e-05	2.46e-05	1.81e-05	4.52e-05	1.97e-05
Novosphingobium pentaromativorans US6-1	5.59e-05	0.000116437	3.04e-05	1.63e-05	1.52e-05	1.88e-05	2.46e-05	1.81e-05	4.52e-05	1.97e-05
Pasteurella multocida subsp. multocida	1.49e-05	0.000116437	2.49e-05	2.38e-05	5.94e-05	3.2e-05	3.69e-05	1.54e-05	3.05e-05	3.82e-05
Polymorphum gilvum	0.000236906	0.000116437	5.11e-05	2.88e-05	2.71e-05	3.51e-05	6.84e-05	5.24e-05	0.000104177	6e-05
Polymorphum gilvum SL003B-26A1	0.000236906	0.000116437	5.11e-05	2.88e-05	2.71e-05	3.51e-05	6.84e-05	5.24e-05	0.000104177	6e-05
Pseudonocardia autotrophica	7.52e-05	0.000116437	1.38e-05	1.88e-05	1.56e-05	1.69e-05	3.01e-05	6.69e-05	2.1e-05	5.02e-05
Rhodospirillum centenum	0.000153163	0.000116437	2.76e-05	1.63e-05	3.59e-05	2.99e-05	9.57e-05	9.77e-05	5.58e-05	6.77e-05
Rhodospirillum centenum SW	0.000153163	0.000116437	2.76e-05	1.63e-05	3.59e-05	2.99e-05	9.57e-05	9.77e-05	5.58e-05	6.77e-05
Sanguibacter sp. HDW7	0.000162804	0.000116437	4.14e-06	1.25e-05	1.63e-05	1.79e-05	3.42e-05	1.54e-05	9.47e-06	3.28e-05
Selenomonas sputigena	3.47e-05	0.000116437	6.91e-06	1.5e-05	8.54e-05	6.69e-05	6.01e-05	4.52e-05	1.26e-05	9.83e-06
Selenomonas sputigena ATCC 35185	3.47e-05	0.000116437	6.91e-06	1.5e-05	8.54e-05	6.69e-05	6.01e-05	4.52e-05	1.26e-05	9.83e-06
Sinimarinibacterium sp. NLF-5-8	0.00013443	0.000116437	6.77e-05	8.27e-05	2.86e-05	3.63e-05	8.2e-05	0.000100365	0.000117856	5.02e-05
Sphingomonas rhizophila	0.000155642	0.000116437	2.07e-05	7.52e-06	4.42e-05	2.62e-05	5.74e-05	4.25e-05	2.53e-05	8.52e-05
Streptomyces niveus	5.1e-05	0.000116437	8.29e-06	5.01e-06	1.69e-05	1.86e-05	6.15e-05	3.71e-05	2.42e-05	4.69e-05
Sulfurospirillum halorespirans	2.7e-05	0.000116437	3.32e-05	3.26e-05	3.76e-05	5.2e-05	6.84e-06	7.23e-06	2.63e-05	3.28e-06
Sulfurospirillum halorespirans DSM 13726	2.7e-05	0.000116437	3.32e-05	3.26e-05	3.76e-05	5.2e-05	6.84e-06	7.23e-06	2.63e-05	3.28e-06
Zhongshania aliphaticivorans	4.44e-05	0.000116437	2.9e-05	3.38e-05	9.02e-06	9.31e-06	7.11e-05	3.98e-05	4.21e-05	2.29e-05
Ochrobactrum quorumnocens	0.000116525	0.000114528	8.98e-05	8.89e-05	7.92e-06	1.79e-05	0.000107996	7.5e-05	0.000266229	6e-05
Achromobacter xylosoxidans A8	0.000154264	0.000114528	7.32e-05	3.88e-05	3.56e-05	6.64e-05	7.79e-05	7.69e-05	7.58e-05	5.9e-05
Anaerobutyricum hallii	4.05e-05	0.000114528	4.7e-05	5.01e-05	0.00167205	0.00222383	6.84e-05	0.00013834	5.89e-05	2.18e-05
Arsenicicoccus sp. oral taxon 190	0.000381529	0.000114528	8.29e-06	0	2.6e-05	1.98e-05	6.15e-05	4.07e-05	1.58e-05	7.75e-05
Desulfosarcina ovata	0.000131125	0.000114528	0.000100858	8.39e-05	2.51e-05	2.88e-05	7.66e-05	0.000132915	9.68e-05	2.29e-05
Flavobacterium columnare	0.000465824	0.000114528	0.00235288	0.00249895	0.000131987	9.67e-05	0.000282976	0.000567828	0.00151109	0.000252188
Lacibacter sp. S13-6-6	0.000111015	0.000114528	0.000381324	0.000380792	6.34e-05	3.04e-05	0.000300747	0.000323698	0.000361988	9.72e-05
Massilia umbonata	0.000549567	0.000114528	6.08e-05	3.51e-05	0.000124507	0.000154869	7.79e-05	0.000118448	6.84e-05	9.83e-05
Mycobacterium gallinarum	8.62e-05	0.000114528	2.76e-06	1.75e-05	9.02e-06	9.66e-06	1.37e-06	1.36e-05	6.31e-06	1.42e-05
Mycolicibacterium sp. Z-34	9.61e-05	0.000114528	4.01e-05	4.38e-05	1.32e-05	8.25e-06	6.43e-05	5.33e-05	4.52e-05	0.000115723
Neisseria elongata	5.4e-05	0.000114528	5.11e-05	4.76e-05	2.62e-05	3.25e-05	3.14e-05	5.33e-05	3.79e-05	2.18e-05
Pedobacter sp. SW-16	4.35e-05	0.000114528	6.22e-05	7.52e-05	2.57e-05	4.02e-05	0.000123033	0.000123873	9.26e-05	3.93e-05
Pseudodesulfovibrio cashew	6.36e-05	0.000114528	4.14e-06	0	1.54e-05	1.79e-05	2.73e-05	2.35e-05	3.16e-06	5.46e-06
Pseudomonas moraviensis	5.37e-05	0.000114528	4.56e-05	2.76e-05	3.5e-05	3.76e-05	4.1e-05	5.43e-05	2.63e-05	5.46e-05
Pseudomonas sp. B11D7D	0.000260872	0.000114528	1.38e-05	1e-05	3.23e-05	3.28e-05	9.57e-06	2.08e-05	1.58e-05	9.83e-06
Pseudomonas sp. SDM007	5.62e-05	0.000114528	1.38e-06	0	2.66e-05	1.33e-05	8.2e-06	8.14e-05	1.79e-05	3.28e-06
Pseudomonas synxantha	0.000184015	0.000114528	7.05e-05	2.25e-05	7.39e-05	5.06e-05	6.7e-05	0.000190783	3.79e-05	6.55e-05
Roseburia intestinalis	0.000168589	0.000114528	0.000116055	4.89e-05	0.00852985	0.0164658	0.000150374	0.000515386	0.000198883	5.02e-05
Rubrobacter xylanophilus DSM 9941	6.67e-05	0.000114528	1.52e-05	7.52e-06	8.14e-06	1.37e-05	4.1e-05	3.16e-05	8.42e-06	1.97e-05
Ruegeria sp. TM1040	8.43e-05	0.000114528	2.21e-05	3.01e-05	1.45e-05	7.02e-06	5.6e-05	2.35e-05	2.95e-05	1.2e-05
Winogradskyella schleiferi	5.65e-05	0.000114528	0.000124345	8.52e-05	1.54e-05	1.18e-05	5.19e-05	6.51e-05	0.000107334	3.17e-05
Xanthomonas sacchari	0.000241865	0.000114528	2.21e-05	1.13e-05	2.79e-05	3.95e-05	4.78e-05	2.53e-05	2.74e-05	2.07e-05
Aeromonas media	0.0165578	0.000112619	9.39e-05	2.38e-05	0.00683668	0.00353564	0.000131235	0.000218813	0.000214667	0.000165942
Aminobacter sp. SR38	7.19e-05	0.000112619	8.29e-06	0	1.12e-05	1.62e-05	5.47e-06	9.95e-06	8.52e-05	7.64e-06
Bacteroides caccae	3.39e-05	0.000112619	1.66e-05	3.13e-05	0.00353812	0.00342836	3.01e-05	8.59e-05	5.16e-05	6.55e-06
Fimbriimonas ginsengisoli	8.18e-05	0.000112619	4.01e-05	3.88e-05	1.3e-05	1.58e-05	6.29e-05	7.87e-05	6e-05	3.38e-05
Fimbriimonas ginsengisoli Gsoil 348	8.18e-05	0.000112619	4.01e-05	3.88e-05	1.3e-05	1.58e-05	6.29e-05	7.87e-05	6e-05	3.38e-05
Halomonas chromatireducens	4.71e-05	0.000112619	2.07e-05	1.88e-05	1.61e-05	2.55e-05	4.24e-05	1.81e-05	1.89e-05	1.86e-05
Hymenobacter sp. PAMC 26554	8.04e-05	0.000112619	6.63e-05	8.77e-05	0.000177742	4.41e-05	5.47e-05	9.04e-05	5.26e-05	0.000434506
Marinicauda algicola	6.83e-05	0.000112619	1.11e-05	1.38e-05	1.96e-05	2.51e-05	4.78e-05	6.96e-05	2.53e-05	3.93e-05
Micromonospora viridifaciens	0.000121759	0.000112619	1.8e-05	7.52e-06	1.17e-05	1.32e-05	2.87e-05	2.53e-05	1.68e-05	2.18e-05
Neisseria bacilliformis	6.5e-05	0.000112619	2.35e-05	3.63e-05	1.87e-05	2.88e-05	3.14e-05	7.05e-05	2.84e-05	1.64e-05
Nocardioides sp. ZJ1313	0.000168314	0.000112619	1.8e-05	7.52e-06	2.29e-05	1.67e-05	1.09e-05	1.36e-05	8.42e-06	7.97e-05
Parolsenella catena	6.64e-05	0.000112619	8.29e-06	8.77e-06	0.000227677	0.000448277	2.32e-05	1.9e-05	1.79e-05	1.09e-05
Phascolarctobacterium faecium	5.23e-05	0.000112619	2.63e-05	2.38e-05	9.04e-05	0.000649676	5.33e-05	4.79e-05	2e-05	1.31e-05
Polaribacter sp. Hel1_33_78	5.32e-05	0.000112619	0.000508433	0.000445928	1.72e-05	1.58e-05	0.000176347	0.000218813	0.000300955	6.11e-05
Prevotella jejuni	1.27e-05	0.000112619	3.04e-05	2.13e-05	0.000285751	0.000155922	9.57e-06	2.26e-05	1.16e-05	4.37e-06
Pseudomonas sp. TUM18999	0.000417065	0.000112619	4.14e-05	3.76e-05	8.23e-05	5.55e-05	7.25e-05	4.34e-05	3.47e-05	3.6e-05
Pusillimonas sp. DMV24BSW_D	7.8e-05	0.000112619	0.000190662	0.00017787	2.64e-05	4.04e-05	0.000109363	6.96e-05	7.47e-05	3.28e-05
Schaalia sp. JY-X169	0.000889776	0.000112619	1.8e-05	1.5e-05	7.59e-05	5.85e-05	1.64e-05	2.35e-05	9.47e-06	1.09e-05
Sphingobacterium sp. dk4302	2.29e-05	0.000112619	0.00017132	0.000145302	1.1e-05	7.9e-06	0.000226928	0.000229663	0.000138902	5.46e-05
Sphingobium amiense	0.000133329	0.000112619	0.000178228	9.65e-05	3.56e-05	6.36e-05	0.00021189	0.000192591	0.00224874	0.000176859
Tessaracoccus flavescens	0.000678213	0.000112619	2.9e-05	5.01e-06	2.02e-05	2.12e-05	2.46e-05	3.26e-05	2.42e-05	2.51e-05
Butyricimonas virosa	1.27e-05	0.000110711	1.66e-05	3.26e-05	0.00126993	0.000823509	2.05e-05	4.7e-05	1.89e-05	8.73e-06
Flavobacterium sp. MDT1-60	0.000777658	0.000110711	0.00126141	0.00125887	0.000156404	0.000148723	0.000151741	0.000247747	0.000924962	0.000239088
Geoalkalibacter subterraneus	7.24e-05	0.000110711	7.18e-05	5.01e-05	1.63e-05	1.69e-05	8.48e-05	7.96e-05	6.63e-05	0.00013319
Maioricimonas rarisocia	0.000116525	0.000110711	7.18e-05	4.89e-05	1.5e-05	1.58e-05	0.00018455	0.000242322	9.68e-05	9.06e-05
Mesorhizobium opportunistum	5.54e-05	0.000110711	3.73e-05	1.75e-05	1.28e-05	1.58e-05	3.42e-05	5.7e-05	0.00021151	2.51e-05
Mesorhizobium opportunistum WSM2075	5.54e-05	0.000110711	3.73e-05	1.75e-05	1.28e-05	1.58e-05	3.42e-05	5.7e-05	0.00021151	2.51e-05
Microbacterium hydrocarbonoxydans	0.000260046	0.000110711	0.000113292	0	1.3e-05	1.09e-05	2.05e-05	2.17e-05	1.05e-05	1.42e-05
Mycolicibacter hiberniae	6.61e-05	0.000110711	2.9e-05	2.51e-06	8.36e-06	4.21e-06	5.88e-05	4.97e-05	2.53e-05	2.07e-05
Paraurantiacibacter namhicola	0.000101925	0.000110711	5.39e-05	2.63e-05	1.94e-05	3.34e-05	0.00010116	8.32e-05	4.63e-05	3.06e-05
Pradoshia sp. D12	2.42e-05	0.000110711	0.000147832	0.000130271	1.45e-05	9.48e-06	6.97e-05	7.41e-05	7.79e-05	1.75e-05
Pseudogulbenkiania sp. NH8B	0.000363623	0.000110711	1.8e-05	1.88e-05	9.57e-05	0.000123965	6.84e-05	9.58e-05	4.42e-05	3.49e-05
Pseudomonas cichorii	0.000168865	0.000110711	2.49e-05	1.75e-05	7.72e-05	4.39e-05	2.87e-05	3.35e-05	4.74e-05	2.95e-05
Pseudomonas cichorii JBC1	0.000168865	0.000110711	2.49e-05	1.75e-05	7.72e-05	4.39e-05	2.87e-05	3.35e-05	4.74e-05	2.95e-05
Pseudomonas sp. DY-1	0.000269136	0.000110711	1.11e-05	7.52e-06	4.86e-05	3.37e-05	2.32e-05	1.45e-05	2.84e-05	2.18e-05
Serratia plymuthica	3.83e-05	0.000110711	1.93e-05	2e-05	1.78e-05	3.02e-05	1.64e-05	3.35e-05	2e-05	3.38e-05
Thermomonas sp. HDW16	0.000511552	0.000110711	1.66e-05	1e-05	4.71e-05	2.28e-05	5.19e-05	4.61e-05	4.63e-05	3.17e-05
Actinomyces radicidentis	8.68e-05	0.000108802	4.97e-05	5.76e-05	1.12e-05	7.37e-06	4.37e-05	2.44e-05	6.1e-05	2.07e-05
Amycolatopsis methanolica	0.000165283	0.000108802	3.32e-05	8.77e-06	2e-05	2.19e-05	2.73e-05	3.53e-05	2e-05	3.82e-05
Amycolatopsis methanolica 239	0.000165283	0.000108802	3.32e-05	8.77e-06	2e-05	2.19e-05	2.73e-05	3.53e-05	2e-05	3.82e-05
Celeribacter indicus	0.000282359	0.000108802	1.66e-05	5.01e-06	3.21e-05	2.35e-05	4.51e-05	6.96e-05	4.74e-05	4.37e-05
Flavobacterium album	6.14e-05	0.000108802	0.000156122	0.000166597	2.93e-05	1.49e-05	3.69e-05	4.34e-05	0.000106281	5.35e-05
Fusobacterium sp. NSJ-57	4.96e-06	0.000108802	2.76e-05	4.01e-05	2.42e-05	3.39e-05	3.01e-05	1.81e-05	0.000133641	6.44e-05
Piscirickettsia salmonis	2.7e-05	0.000108802	0.000288757	0.000270563	1.25e-05	2.16e-05	0.000181815	0.000108502	0.000134693	6.77e-05
Pseudomonas lurida	3.91e-05	0.000108802	1.93e-05	1.75e-05	3.12e-05	2.32e-05	3.69e-05	7.87e-05	3.89e-05	3.17e-05
Pseudomonas orientalis	0.000281533	0.000108802	3.45e-05	4.13e-05	5.59e-05	5.53e-05	7.66e-05	0.000110311	5.68e-05	5.13e-05
Pseudomonas psychrophila	0.000106057	0.000108802	9.53e-05	9.52e-05	7.63e-05	2.65e-05	4.65e-05	4.61e-05	3.37e-05	3.38e-05
Runella sp. SP2	3.61e-05	0.000108802	0.000125727	0.000157828	2.49e-05	2.74e-05	9.71e-05	5.88e-05	9.58e-05	6.44e-05
Sedimentibacter sp. zth1	1.07e-05	0.000108802	0.000156122	0.000171607	2.57e-05	3.56e-05	0.0001244	0.000104885	9.79e-05	3.82e-05
Tessaracoccus defluvii	0.000788402	0.000108802	8.29e-06	7.52e-06	5.06e-05	2.14e-05	3.83e-05	2.53e-05	1.37e-05	3.17e-05
Wenzhouxiangella sp. AB-CW3	6.31e-05	0.000108802	2.9e-05	4.76e-05	1.74e-05	1.32e-05	4.51e-05	3.98e-05	3.37e-05	5.68e-05
Acinetobacter cumulans	0.000204676	0.000106893	1.24e-05	3.26e-05	8.47e-05	2.91e-05	2.6e-05	1.9e-05	2.32e-05	1.09e-05
Actinosynnema pretiosum	7e-05	0.000106893	1.11e-05	1e-05	8.8e-06	2.04e-05	1.78e-05	2.62e-05	2.1e-05	2.51e-05
Agrococcus jejuensis	0.000162253	0.000106893	6.91e-06	1.38e-05	1.96e-05	1.55e-05	3.69e-05	2.17e-05	5.26e-06	5.02e-05
Amycolatopsis albispora	6.64e-05	0.000106893	5.11e-05	1e-05	2.11e-05	1.16e-05	4.1e-05	4.97e-05	4.21e-05	3.17e-05
Anaerocolumna sedimenticola	2.18e-05	0.000106893	8.29e-06	1.25e-05	9.42e-05	9.9e-05	1.78e-05	3.44e-05	1.26e-05	1.09e-05
Auraticoccus monumenti	0.000143797	0.000106893	1.93e-05	2.51e-06	2.44e-05	2.18e-05	5.19e-05	3.44e-05	1.89e-05	4.59e-05
Bacillus subtilis	3.72e-05	0.000106893	0.000204478	0.000314404	9.9e-06	1.49e-05	8.2e-05	6.69e-05	9.37e-05	2.51e-05
Bradyrhizobium guangxiense	0.000116525	0.000106893	2.76e-06	7.52e-06	1.67e-05	2.72e-05	6.01e-05	4.43e-05	2.63e-05	3.38e-05
Desulfovibrio desulfuricans	0.000203574	0.000106893	7.18e-05	7.64e-05	0.000923026	0.00160927	0.000121666	0.000114832	7.05e-05	3.93e-05
Desulfovibrio sp. IOR2	0.00011928	0.000106893	1.52e-05	3.76e-05	2.46e-05	2.84e-05	7.52e-05	6.6e-05	3.47e-05	1.64e-05
Enterococcus faecalis	4.05e-05	0.000106893	8.57e-05	5.01e-05	0.000121648	0.00012695	6.7e-05	7.6e-05	4.21e-05	1.42e-05
Gemmata massiliana	0.000115698	0.000106893	4.56e-05	3.88e-05	1.45e-05	1.7e-05	9.02e-05	0.000121161	6.52e-05	0.000122273
Kytococcus sedentarius	0.000203299	0.000106893	6.91e-06	2e-05	1.69e-05	1.63e-05	4.65e-05	2.17e-05	1.68e-05	1.97e-05
Methylacidimicrobium sp. B4	1.4e-05	0.000106893	4.28e-05	5.14e-05	9.24e-06	7.9e-06	0.000107996	9.58e-05	5.16e-05	4.04e-05
Microbacterium esteraromaticum	0.000319272	0.000106893	0.000135398	1.25e-06	1.74e-05	9.48e-06	1.91e-05	6.33e-06	4.21e-06	2.07e-05
Mucilaginibacter celer	7.44e-06	0.000106893	9.81e-05	8.89e-05	2.24e-05	2.91e-05	5.6e-05	4.34e-05	6.42e-05	3.38e-05
Nitrosomonas sp. AL212	5.81e-05	0.000106893	1.93e-05	2.13e-05	1.91e-05	7.37e-06	2.32e-05	3.62e-06	2.95e-05	2.73e-05
Odoribacter splanchnicus	5.18e-05	0.000106893	6.36e-05	8.27e-05	0.00269978	0.0021578	6.29e-05	8.59e-05	5.58e-05	2.07e-05
Profundibacter amoris	0.000182914	0.000106893	6.22e-05	3.13e-05	1.65e-05	1.62e-05	5.33e-05	7.96e-05	7.79e-05	4.04e-05
Providencia rettgeri	3.72e-05	0.000106893	0.000147832	9.02e-05	2.6e-05	3e-05	9.57e-05	9.67e-05	8e-05	4.8e-05
Pseudomonas monteilii	0.000161151	0.000106893	2.49e-05	1.88e-05	3.78e-05	4.09e-05	5.19e-05	3.71e-05	3.26e-05	3.17e-05
Pseudomonas otitidis	0.000421197	0.000106893	8.29e-06	1e-05	6.75e-05	5.23e-05	3.42e-05	3.8e-05	2.63e-05	3.17e-05
Salinisphaera sp. LB1	8.48e-05	0.000106893	5.8e-05	2.88e-05	2.07e-05	2.25e-05	0.000142171	0.000193496	4.52e-05	3.6e-05
Sphaerobacter thermophilus	6.86e-05	0.000106893	1.52e-05	1.63e-05	2e-05	1.76e-05	6.97e-05	6.15e-05	2.32e-05	3.93e-05
Sphaerobacter thermophilus DSM 20745	6.86e-05	0.000106893	1.52e-05	1.63e-05	2e-05	1.76e-05	6.97e-05	6.15e-05	2.32e-05	3.93e-05
Spirosoma pollinicola	0.000164732	0.000106893	0.000272177	0.000227974	4.66e-05	2.49e-05	0.00016131	0.000107598	0.000183098	0.000121181
Synechococcus sp. RSCCF101	0.000248476	0.000106893	0.00147556	0.00106973	4.62e-06	9.13e-06	0.00207652	0.00120709	0.00069872	0.0116389
Thioalkalivibrio versutus	8.98e-05	0.000106893	2.07e-05	1.5e-05	2.16e-05	1.83e-05	4.92e-05	3.26e-05	1.16e-05	2.29e-05
Wenzhouxiangella marina	6.75e-05	0.000106893	1.8e-05	1.63e-05	1.85e-05	1.84e-05	3.69e-05	3.16e-05	1.58e-05	3.6e-05
Xanthomonas theicola	0.000162253	0.000106893	3.18e-05	2.63e-05	1.67e-05	1.21e-05	3.01e-05	2.44e-05	2.21e-05	2.07e-05
Acidovorax citrulli	0.000647084	0.000104984	5.39e-05	9.27e-05	0.000102949	0.000244419	9.43e-05	0.000101269	0.000107334	7.75e-05
Acinetobacter tandoii	0.000159498	0.000104984	5.66e-05	7.39e-05	7.02e-05	2.76e-05	2.05e-05	9.95e-06	4.95e-05	1.31e-05
Actinoplanes teichomyceticus	0.000133053	0.000104984	3.04e-05	2.76e-05	2.53e-05	4.2e-05	6.01e-05	8.32e-05	4e-05	4.91e-05
Actinoplanes teichomyceticus ATCC 31121	0.000133053	0.000104984	3.04e-05	2.76e-05	2.53e-05	4.2e-05	6.01e-05	8.32e-05	4e-05	4.91e-05
Arachidicoccus sp. B3-10	1.27e-05	0.000104984	0.000252835	0.000216701	1.85e-05	2.09e-05	0.000203688	0.000198921	0.000182046	6.77e-05
Bifidobacterium pseudocatenulatum	1.24e-05	0.000104984	1.93e-05	2.13e-05	0.00019402	0.000166809	4.37e-05	2.8e-05	2.95e-05	1.31e-05
Bordetella bronchiseptica	0.000147929	0.000104984	5.66e-05	3.76e-05	2.57e-05	4.13e-05	3.69e-05	3.62e-05	4.52e-05	3.06e-05
Brucella pseudogrignonensis	9.01e-05	0.000104984	0.000131253	0.000146555	3.08e-06	8.43e-06	3.14e-05	2.98e-05	0.000133641	4.37e-05
Caldibacillus thermoamylovorans	5.23e-06	0.000104984	0.000103621	0.000121503	1.23e-05	1.51e-05	2.87e-05	2.35e-05	6.73e-05	8.73e-06
Candidatus Planktophila vernalis	0.00375524	0.000104984	0.0751347	0.0778156	3.48e-05	6.74e-05	0.0667618	0.0706142	0.0691301	0.0127459
Cyanobium sp. NS01	0.000379876	0.000104984	0.00342087	0.00236742	7.26e-06	7.02e-06	0.00549001	0.00307242	0.00192674	0.0337659
Cyanothece sp. PCC 7425	1.79e-05	0.000104984	6.63e-05	4.63e-05	8.58e-06	1.97e-05	6.43e-05	6.6e-05	5.89e-05	0.000140832
Erythrobacter aureus	0.000119555	0.000104984	3.32e-05	1.13e-05	1.76e-05	2.34e-05	6.84e-05	6.78e-05	3.89e-05	5.79e-05
Ethanoligenens harbinense	2.48e-05	0.000104984	1.93e-05	2.76e-05	5.87e-05	5.06e-05	4.51e-05	1.99e-05	1.58e-05	2.18e-06
Flavobacterium sangjuense	0.00109335	0.000104984	0.0177965	0.01924	0.000382321	0.000158205	0.000515372	0.0020299	0.0117541	0.000283848
Kibdelosporangium phytohabitans	0.000119004	0.000104984	9.67e-06	1e-05	2.33e-05	3.63e-05	4.37e-05	4.25e-05	2.63e-05	4.69e-05
Lacipirellula limnantheis	0.000250955	0.000104984	5.66e-05	3.88e-05	2.11e-05	2.76e-05	8.75e-05	0.000108502	6.63e-05	0.000100439
Leifsonia xyli	0.000179608	0.000104984	2.35e-05	1.75e-05	2.88e-05	2.9e-05	4.51e-05	5.52e-05	3.05e-05	2.29e-05
Methylobacterium currus	5.01e-05	0.000104984	1.24e-05	1.88e-05	3.26e-05	2.21e-05	7.79e-05	4.43e-05	5.26e-05	4.91e-05
Mucilaginibacter ginsenosidivorans	6.61e-06	0.000104984	5.94e-05	6.26e-05	1.52e-05	1.76e-05	7.11e-05	8.14e-05	2.53e-05	2.18e-05
Nocardioides houyundeii	0.000147102	0.000104984	2.76e-06	2.51e-06	2.16e-05	1.65e-05	1.5e-05	1.63e-05	2e-05	6e-05
Phaeobacter inhibens	0.000110189	0.000104984	9.12e-05	5.76e-05	2.42e-05	3.23e-05	9.3e-05	7.5e-05	5.58e-05	5.46e-05
Pseudomonas sp. LAB-08	0.00013691	0.000104984	2.9e-05	3.38e-05	3.59e-05	5.11e-05	2.19e-05	3.35e-05	2.74e-05	0.000148475
Sphingomonas taxi	6.42e-05	0.000104984	2.49e-05	1.88e-05	6.62e-05	4.83e-05	3.14e-05	4.25e-05	7.26e-05	0.000162667
Streptomyces aquilus	8.54e-05	0.000104984	2.49e-05	3.13e-05	1.54e-05	1.33e-05	0.000151741	0.0001944	3.37e-05	4.91e-05
Yersinia rohdei	1.38e-06	0.000104984	2.63e-05	2.38e-05	6.84e-05	4.34e-05	1.64e-05	2.53e-05	9.47e-06	9.83e-06
Aquitalea magnusonii	8.46e-05	0.000103075	2.21e-05	4.51e-05	3.59e-05	4.97e-05	2.87e-05	5.43e-05	3.37e-05	2.18e-05
Brachybacterium avium	0.000144623	0.000103075	1.11e-05	3.76e-06	9.02e-06	1.16e-05	6.84e-06	6.33e-06	5.26e-06	1.97e-05
Caenibius tardaugens	0.000135257	0.000103075	3.87e-05	3.26e-05	2.49e-05	2.14e-05	6.56e-05	7.41e-05	3.26e-05	2.84e-05
Chromobacterium phragmitis	0.000106332	0.000103075	2.07e-05	2e-05	3.63e-05	4.28e-05	0.000107996	0.000125682	5.05e-05	1.86e-05
Desulfovibrio carbinolicus	7.55e-05	0.000103075	5.53e-06	5.01e-06	3.5e-05	6.44e-05	3.69e-05	3.16e-05	1.05e-05	9.83e-06
Gemmata sp. SH-PL17	6.2e-05	0.000103075	4.97e-05	2.13e-05	1.52e-05	1.84e-05	9.98e-05	9.4e-05	6.63e-05	0.000149566
Hyphomicrobium denitrificans 1NES1	0.000105506	0.000103075	1.66e-05	1.88e-05	1.32e-05	1.6e-05	4.65e-05	2.35e-05	2.53e-05	7.64e-05
Lysobacter sp. TY2-98	0.000191178	0.000103075	4.42e-05	3.51e-05	3.08e-05	2.65e-05	8.34e-05	7.87e-05	3.05e-05	0.000306775
Methylacidimicrobium sp. AP8	8.54e-06	0.000103075	0.000114674	8.64e-05	4.4e-06	8.25e-06	7.79e-05	6.33e-05	7.05e-05	2.95e-05
Methylobacterium brachiatum	0.000164457	0.000103075	3.18e-05	8.77e-06	6.45e-05	4.13e-05	0.000107996	0.000102173	7.16e-05	0.000173584
Microbacterium oxydans	0.000465824	0.000103075	0.000201715	7.52e-06	0.000124067	0.000194903	3.96e-05	1.81e-05	1.58e-05	6.99e-05
Novosphingobium tardaugens NBRC 16725	0.000135257	0.000103075	3.87e-05	3.26e-05	2.49e-05	2.14e-05	6.56e-05	7.41e-05	3.26e-05	2.84e-05
Phreatobacter sp. NMCR1094	0.000142419	0.000103075	6.08e-05	2.63e-05	2.86e-05	3.55e-05	0.000117565	7.78e-05	7.05e-05	0.000128823
Polaribacter sejongensis	4.41e-05	0.000103075	0.000294283	0.000290604	2.2e-05	1.88e-05	8.61e-05	0.000124778	0.000178889	3.93e-05
Pseudomonas mendocina	0.00103275	0.000103075	7.46e-05	5.14e-05	0.000162123	0.000117469	6.97e-05	7.5e-05	8.84e-05	8.08e-05
Rhodospirillum rubrum	9.26e-05	0.000103075	4.97e-05	3.38e-05	3.83e-05	3.85e-05	9.98e-05	0.000102173	8.31e-05	3.82e-05
Saccharomonospora glauca	8.43e-05	0.000103075	1.8e-05	1.25e-06	7.48e-06	7.55e-06	4.24e-05	5.33e-05	1.16e-05	5.46e-06
Saccharomonospora glauca K62	8.43e-05	0.000103075	1.8e-05	1.25e-06	7.48e-06	7.55e-06	4.24e-05	5.33e-05	1.16e-05	5.46e-06
Saccharophagus degradans	0.000111566	0.000103075	3.32e-05	4.26e-05	9.02e-06	1e-05	3.42e-05	1.45e-05	3.68e-05	1.09e-05
Saccharophagus degradans 2-40	0.000111566	0.000103075	3.32e-05	4.26e-05	9.02e-06	1e-05	3.42e-05	1.45e-05	3.68e-05	1.09e-05
Sphingomonas sp. LK11	0.000114872	0.000103075	2.35e-05	3.76e-06	3.83e-05	2.74e-05	5.33e-05	3.16e-05	0.000148373	9.5e-05
Thiolapillus brandeum	5.7e-05	0.000103075	8.43e-05	5.01e-05	1.5e-05	1.83e-05	0.000132602	7.41e-05	4e-05	2.4e-05
Xanthomonas campestris pv. badrii	0.000113495	0.000103075	0	0	9.24e-06	1.4e-05	9.57e-06	9.04e-06	6.31e-06	9.83e-06
Yangia sp. CCB-MM3	0.000182638	0.000103075	3.45e-05	1.75e-05	3.06e-05	3.14e-05	3.42e-05	3.98e-05	7.58e-05	2.84e-05
Actinocatenispora thailandica	0.000152887	0.000101167	1.38e-05	7.52e-06	2.27e-05	2.53e-05	1.64e-05	3.16e-05	1.58e-05	4.04e-05
Aeromonas encheleia	0.000352605	0.000101167	2.35e-05	1.25e-05	0.000196	9.11e-05	3.55e-05	3.71e-05	4.84e-05	0.000110264
Alloprevotella sp. E39	1.49e-05	0.000101167	1.52e-05	3.26e-05	0.000126707	0.000124492	2.73e-05	1.72e-05	1.68e-05	1.53e-05
Azospirillum sp. TSA2s	9.48e-05	0.000101167	1.8e-05	2.51e-06	2.49e-05	2.7e-05	8.89e-05	3.35e-05	3.16e-05	5.02e-05
Beijerinckia indica	5.23e-05	0.000101167	0.000113292	0.000105219	1.76e-05	1.86e-05	8.2e-05	7.32e-05	7.05e-05	4.37e-05
Beijerinckia indica subsp. indica	5.23e-05	0.000101167	0.000113292	0.000105219	1.76e-05	1.86e-05	8.2e-05	7.32e-05	7.05e-05	4.37e-05
Beijerinckia indica subsp. indica ATCC 9039	5.23e-05	0.000101167	0.000113292	0.000105219	1.76e-05	1.86e-05	8.2e-05	7.32e-05	7.05e-05	4.37e-05
Brevibacterium sandarakinum	7.3e-05	0.000101167	7.18e-05	5.01e-05	6.82e-06	4.74e-06	4.1e-05	5.7e-05	4.1e-05	1.09e-05
Burkholderia lata	0.000140215	0.000101167	4.28e-05	3.01e-05	3.7e-05	5.37e-05	3.96e-05	6.42e-05	7.47e-05	5.57e-05
Candidatus Puniceispirillum marinum	1.05e-05	0.000101167	7.6e-05	7.64e-05	5.28e-06	7.55e-06	0.000128501	0.00012749	4.63e-05	2.73e-05
Candidatus Puniceispirillum marinum IMCC1322	1.05e-05	0.000101167	7.6e-05	7.64e-05	5.28e-06	7.55e-06	0.000128501	0.00012749	4.63e-05	2.73e-05
Halomonas sp. THAF5a	3.69e-05	0.000101167	1.93e-05	8.77e-06	1.65e-05	1.53e-05	7.25e-05	4.34e-05	2.21e-05	1.09e-05
Kerstersia gyiorum	0.000199442	0.000101167	4.97e-05	3.38e-05	4.71e-05	0.000121331	9.16e-05	0.000102173	4.63e-05	3.38e-05
Luteimonas sp. YGD11-2	0.000174374	0.000101167	1.11e-05	7.52e-06	2.02e-05	2.02e-05	4.51e-05	2.26e-05	2.84e-05	2.07e-05
Mesorhizobium sp. M6A.T.Cr.TU.016.01.1.1	9.83e-05	0.000101167	3.45e-05	4.51e-05	1.17e-05	1.67e-05	7.79e-05	7.05e-05	0.000171523	1.64e-05
Micromonospora tulbaghiae	9.53e-05	0.000101167	4.14e-06	3.76e-06	1.06e-05	8.6e-06	2.87e-05	1.9e-05	3.26e-05	1.42e-05
Myxococcus sp. SCHIC003	8.46e-05	0.000101167	3.59e-05	1.88e-05	1.54e-05	1.32e-05	6.29e-05	4.52e-05	1.89e-05	0.00103932
Pararhodospirillum photometricum	8.07e-05	0.000101167	2.21e-05	2.63e-05	2.29e-05	2.83e-05	5.74e-05	5.43e-05	3.47e-05	3.17e-05
Pararhodospirillum photometricum DSM 122	8.07e-05	0.000101167	2.21e-05	2.63e-05	2.29e-05	2.83e-05	5.74e-05	5.43e-05	3.47e-05	3.17e-05
Pirellulimonas nuda	6.72e-05	0.000101167	8.7e-05	5.14e-05	2.73e-05	3.02e-05	0.000192752	0.000170891	0.000111543	8.52e-05
Pseudoalteromonas luteoviolacea	1.27e-05	0.000101167	8.15e-05	5.89e-05	1.36e-05	1.35e-05	0.000146273	0.000115736	3.58e-05	3.17e-05
Pseudomonas sp. TCU-HL1	0.000440205	0.000101167	1.8e-05	1.75e-05	4.31e-05	3.46e-05	2.6e-05	4.52e-05	3.37e-05	1.64e-05
Rufibacter sp. DG15C	3.09e-05	0.000101167	5.25e-05	7.14e-05	1.3e-05	1.4e-05	3.96e-05	4.7e-05	2.95e-05	2.95e-05
Streptomyces sp. RPA4-2	4.55e-05	0.000101167	0.000121582	0.000129018	7.26e-06	7.55e-06	3.28e-05	1.18e-05	4.42e-05	2.4e-05
Streptomyces spectabilis	0.00011377	0.000101167	2.49e-05	5.01e-06	1.58e-05	1.83e-05	3.55e-05	3.44e-05	4.1e-05	3.28e-05
Xylanimonas cellulosilytica	0.000102751	0.000101167	1.66e-05	7.52e-06	1.23e-05	1.4e-05	3.69e-05	2.8e-05	2e-05	3.38e-05
Xylanimonas cellulosilytica DSM 15894	0.000102751	0.000101167	1.66e-05	7.52e-06	1.23e-05	1.4e-05	3.69e-05	2.8e-05	2e-05	3.38e-05
Candidatus Frankia datiscae	6.86e-05	9.93e-05	1.93e-05	3.38e-05	1.03e-05	1.3e-05	2.73e-05	2.89e-05	3.16e-05	3.49e-05
Changchengzhania lutea	4.05e-05	9.93e-05	0.000352311	0.000399581	1.72e-05	1.25e-05	3.69e-05	0.000122969	0.000198883	5.57e-05
Chlorobium chlorochromatii	7.49e-05	9.93e-05	5.94e-05	6.64e-05	1.28e-05	1.72e-05	3.96e-05	8.5e-05	4.1e-05	1.42e-05
Chlorobium chlorochromatii CaD3	7.49e-05	9.93e-05	5.94e-05	6.64e-05	1.28e-05	1.72e-05	3.96e-05	8.5e-05	4.1e-05	1.42e-05
Chryseobacterium nakagawai	4.1e-05	9.93e-05	7.05e-05	7.27e-05	1.1e-05	9.83e-06	3.14e-05	5.61e-05	6.42e-05	1.64e-05
Epibacterium mobile	0.000158948	9.93e-05	5.11e-05	3.13e-05	2.22e-05	1.81e-05	2.6e-05	5.06e-05	5.47e-05	1.97e-05
Lentzea guizhouensis	0.000521745	9.93e-05	5.53e-06	1.13e-05	2.29e-05	1.79e-05	3.83e-05	3.62e-05	1.58e-05	4.8e-05
Leucobacter denitrificans	4.63e-05	9.93e-05	3.73e-05	1.5e-05	9.9e-06	9.13e-06	6.7e-05	5.43e-05	2.42e-05	1.31e-05
Mesorhizobium sp. 113-3-9	4.68e-05	9.93e-05	4.28e-05	1e-05	8.8e-06	1.62e-05	2.6e-05	1.54e-05	0.000136798	1.86e-05
Nitrosomonas europaea	0.000106057	9.93e-05	0.000193425	0.000256784	2.31e-05	2.27e-05	0.000255635	0.000264022	0.000109438	5.02e-05
Nitrosomonas europaea ATCC 19718	0.000106057	9.93e-05	0.000193425	0.000256784	2.31e-05	2.27e-05	0.000255635	0.000264022	0.000109438	5.02e-05
Oligella urethralis	4.05e-05	9.93e-05	3.45e-05	4.01e-05	1.34e-05	1.51e-05	6.29e-05	3.16e-05	3.68e-05	1.09e-05
Pelosinus fermentans	6.34e-06	9.93e-05	8.43e-05	6.89e-05	5.74e-05	0.000120102	4.37e-05	5.15e-05	5.05e-05	4.15e-05
Pelosinus fermentans JBW45	6.34e-06	9.93e-05	8.43e-05	6.89e-05	5.74e-05	0.000120102	4.37e-05	5.15e-05	5.05e-05	4.15e-05
Planctomyces sp. SH-PL14	9.17e-05	9.93e-05	0.0001202	0.000110229	1.63e-05	2.25e-05	0.00026247	0.000354441	0.000191517	0.000111356
Planctopirus limnophila	3.91e-05	9.93e-05	6.08e-05	3.63e-05	6.16e-06	7.2e-06	7.38e-05	7.96e-05	2.74e-05	0.000445424
Planctopirus limnophila DSM 3776	3.91e-05	9.93e-05	6.08e-05	3.63e-05	6.16e-06	7.2e-06	7.38e-05	7.96e-05	2.74e-05	0.000445424
Pseudomonas rhizosphaerae	0.000101649	9.93e-05	2.21e-05	3.76e-06	3.43e-05	4.18e-05	3.69e-05	3.44e-05	3.47e-05	3.38e-05
Pseudomonas sp. Leaf58	8.48e-05	9.93e-05	1.52e-05	2.51e-06	1.96e-05	2.34e-05	1.78e-05	2.8e-05	1.89e-05	3.17e-05
Vibrio furnissii	5.04e-05	9.93e-05	3.59e-05	3.26e-05	2.66e-05	5.21e-05	3.42e-05	2.71e-05	2.95e-05	2.62e-05
Aeromonas sp. CA23	0.000529458	9.73e-05	4.56e-05	2.63e-05	0.000300929	0.000241961	2.87e-05	3.8e-05	0.000364092	0.00138103
Anabaena cylindrica	1.46e-05	9.73e-05	5.94e-05	2.25e-05	1.67e-05	1.46e-05	2.46e-05	3.26e-05	3.68e-05	0.000322059
Anabaena cylindrica PCC 7122	1.46e-05	9.73e-05	5.94e-05	2.25e-05	1.67e-05	1.46e-05	2.46e-05	3.26e-05	3.68e-05	0.000322059
Beggiatoa leptomitoformis	3.53e-05	9.73e-05	4.01e-05	7.52e-06	3.72e-05	5.04e-05	4.92e-05	3.35e-05	2.63e-05	7.64e-06
Brachybacterium sp. P6-10-X1	8.7e-05	9.73e-05	2.9e-05	6.26e-06	1.34e-05	1.14e-05	2.19e-05	1.63e-05	9.47e-06	1.86e-05
Chloroherpeton thalassium	2.48e-06	9.73e-05	4.42e-05	3.76e-05	6.82e-06	1.16e-05	6.15e-05	4.34e-05	5.89e-05	0.000150658
Chloroherpeton thalassium ATCC 35110	2.48e-06	9.73e-05	4.42e-05	3.76e-05	6.82e-06	1.16e-05	6.15e-05	4.34e-05	5.89e-05	0.000150658
Croceicoccus naphthovorans	0.000106608	9.73e-05	2.07e-05	5.01e-06	2.49e-05	2.05e-05	3.55e-05	4.25e-05	3.16e-05	7.1e-05
Desulfomicrobium baculatum	0.000216797	9.73e-05	2.49e-05	2.51e-05	9.88e-05	5.16e-05	3.01e-05	4.61e-05	3.16e-05	1.64e-05
Desulfomicrobium baculatum DSM 4028	0.000216797	9.73e-05	2.49e-05	2.51e-05	9.88e-05	5.16e-05	3.01e-05	4.61e-05	3.16e-05	1.64e-05
Hymenobacter sp. NBH84	6.91e-05	9.73e-05	2.49e-05	4.89e-05	5.96e-05	2.46e-05	3.55e-05	3.26e-05	1.68e-05	0.000272931
Methylomonas sp. DH-1	5.18e-05	9.73e-05	1.52e-05	6.26e-06	1.32e-05	2.32e-05	1.91e-05	3.16e-05	9.47e-06	6.55e-06
Mycobacterium heckeshornense	9.17e-05	9.73e-05	1.11e-05	2e-05	4.18e-06	5.62e-06	1.91e-05	1.54e-05	9.47e-06	1.42e-05
Nitrosomonas stercoris	4.88e-05	9.73e-05	4.97e-05	3.26e-05	2.24e-05	1.44e-05	1.78e-05	3.26e-05	4.42e-05	1.64e-05
Nocardioides mesophilus	0.00027134	9.73e-05	4.97e-05	2.38e-05	3.56e-05	2.77e-05	0.000155842	0.00015552	6.31e-05	0.000136466
Oricola thermophila	0.000117076	9.73e-05	3.04e-05	3.26e-05	1.72e-05	2.39e-05	5.06e-05	7.05e-05	0.000146268	3.49e-05
Pseudomonas coronafaciens	6.69e-05	9.73e-05	2.9e-05	1.13e-05	2.71e-05	2.3e-05	2.19e-05	3.8e-05	2.63e-05	3.06e-05
Pseudomonas sp. LPB0260	0.000366103	9.73e-05	4.84e-05	2.88e-05	6.42e-05	4.21e-05	4.92e-05	4.79e-05	3.16e-05	0.00139413
Pseudomonas sp. SCB32	0.000286491	9.73e-05	2.63e-05	3.01e-05	3.5e-05	4.07e-05	4.1e-05	2.89e-05	3.37e-05	2.62e-05
Rhodobacter sp. LPB0142	0.000558933	9.73e-05	7.46e-05	2.63e-05	4.47e-05	5.25e-05	5.06e-05	5.88e-05	6e-05	5.02e-05
Roseiflexus sp. RS-1	3.88e-05	9.73e-05	0.000297046	0.000124008	1.45e-05	9.48e-06	6.56e-05	7.69e-05	0.000111543	3.49e-05
Sphingomonas sp. KC8	0.000299714	9.73e-05	1.66e-05	7.52e-06	4.14e-05	5.86e-05	5.19e-05	3.53e-05	5.16e-05	9.61e-05
Spongiibacter sp. IMCC21906	7.3e-05	9.73e-05	6.22e-05	2.63e-05	1.14e-05	1.65e-05	3.42e-05	2.53e-05	2.42e-05	2.07e-05
Sulfitobacter sp. SK011	7.88e-05	9.73e-05	4.7e-05	4.63e-05	1.34e-05	1.12e-05	3.55e-05	2.08e-05	5.79e-05	2.4e-05
Synechococcus sp. CC9311	3.83e-05	9.73e-05	0.000250071	0.000152818	1.54e-06	2.28e-06	0.000347226	0.000253172	0.000143111	0.00125439
Agrococcus carbonis	0.000155642	9.54e-05	9.67e-06	5.01e-06	2.2e-05	1.46e-05	1.5e-05	3.16e-05	6.31e-06	5.9e-05
Algicoccus marinus	3.53e-05	9.54e-05	9.95e-05	8.64e-05	2.51e-05	3.74e-05	8.07e-05	6.51e-05	5.79e-05	3.82e-05
Burkholderia ubonensis	0.000188974	9.54e-05	1.52e-05	2.25e-05	3.06e-05	5.32e-05	4.78e-05	5.7e-05	5.26e-05	6.11e-05
Candidatus Methylopumilus turicensis	6.17e-05	9.54e-05	0.000146451	0.000160333	3.15e-05	2.63e-05	0.000220092	0.00024413	8.1e-05	4.91e-05
Cellulomonas shaoxiangyii	8.43e-05	9.54e-05	8.29e-06	1.75e-05	1.87e-05	1.18e-05	2.46e-05	1.72e-05	8.42e-06	3.6e-05
Cellulomonas sp. H30R-01	0.000171068	9.54e-05	3.32e-05	1.25e-05	1.89e-05	1.69e-05	2.19e-05	1.99e-05	3.26e-05	5.13e-05
Cellvibrio sp. PSBB023	0.000715677	9.54e-05	6.49e-05	4.01e-05	4e-05	5.02e-05	6.84e-05	7.23e-05	4.74e-05	6.88e-05
Herminiimonas arsenitoxidans	0.000247374	9.54e-05	0.000263888	0.000164091	4.07e-05	6.73e-05	0.000181815	0.000148286	9.68e-05	9.93e-05
Luteibacter pinisoli	0.000153714	9.54e-05	3.04e-05	1.75e-05	2.66e-05	3.23e-05	4.51e-05	5.43e-05	2.53e-05	1.64e-05
Myxococcus xanthus	0.0001168	9.54e-05	1.93e-05	2e-05	3.54e-05	3.58e-05	6.97e-05	9.31e-05	2.84e-05	0.000137557
Oceanicola sp. D3	0.000172446	9.54e-05	4.42e-05	3.51e-05	1.69e-05	2.25e-05	7.38e-05	6.96e-05	5.89e-05	0.000122273
Pandoraea vervacti	0.000278778	9.54e-05	0.000105002	7.77e-05	3.67e-05	5.99e-05	6.84e-05	7.32e-05	8.94e-05	2.62e-05
Pedobacter roseus	6.64e-05	9.54e-05	0.0001202	0.000112734	3.87e-05	4.2e-05	9.57e-05	0.000125682	7.58e-05	5.9e-05
Pseudanabaena sp. PCC 7367	4.96e-06	9.54e-05	0.000180991	9.9e-05	7.7e-06	1.84e-05	0.000298013	0.000235992	8.21e-05	0.000308958
Pseudomonas sp. S1-A32-2	0.00176468	9.54e-05	3.32e-05	2.51e-06	0.000213378	0.000131164	2.87e-05	3.8e-05	5.47e-05	6e-05
Pseudomonas taetrolens	0.000155917	9.54e-05	4.14e-05	3.51e-05	4.2e-05	2.65e-05	4.65e-05	1.9e-05	3.26e-05	2.51e-05
Pseudoxanthomonas spadix	0.000193106	9.54e-05	3.87e-05	1.25e-06	3.7e-05	4.06e-05	4.1e-05	3.35e-05	2.1e-05	3.28e-05
Pseudoxanthomonas spadix BD-a59	0.000193106	9.54e-05	3.87e-05	1.25e-06	3.7e-05	4.06e-05	4.1e-05	3.35e-05	2.1e-05	3.28e-05
Salinibacter ruber	3.77e-05	9.54e-05	1.8e-05	2.63e-05	1.76e-05	2.37e-05	2.87e-05	5.06e-05	2.84e-05	4.04e-05
Streptomonospora sp. M2	6.61e-05	9.54e-05	2.49e-05	2.63e-05	1.14e-05	1.97e-05	8.34e-05	4.61e-05	5.47e-05	3.6e-05
Streptomyces capitiformicae	8.4e-05	9.54e-05	1.11e-05	2.51e-05	1.14e-05	9.48e-06	1.78e-05	3.44e-05	2e-05	2.62e-05
Streptomyces sp. CRXT-Y-14	9.12e-05	9.54e-05	1.93e-05	1.25e-06	1.1e-05	1.11e-05	3.69e-05	2.17e-05	1.58e-05	2.84e-05
Xanthomonas oryzae	0.000181536	9.54e-05	0.000153359	0.000132776	3.85e-05	3.99e-05	0.000132602	0.000128394	6.84e-05	8.3e-05
Atlantibacter hermannii	4.77e-05	9.35e-05	4.84e-05	4.01e-05	1.58e-05	1.49e-05	5.74e-05	2.98e-05	1.05e-05	2.4e-05
Bacillus circulans	0	9.35e-05	6.49e-05	9.52e-05	1.54e-05	1.83e-05	5.33e-05	6.96e-05	4.84e-05	2.4e-05
Bacterioplanes sanyensis	6.94e-05	9.35e-05	8.43e-05	6.39e-05	1.61e-05	2.62e-05	7.11e-05	8.14e-05	3.16e-05	3.49e-05
Beutenbergia cavernae	9.12e-05	9.35e-05	2.35e-05	3.76e-06	1.58e-05	1.23e-05	2.46e-05	1.27e-05	2e-05	4.15e-05
Beutenbergia cavernae DSM 12333	9.12e-05	9.35e-05	2.35e-05	3.76e-06	1.58e-05	1.23e-05	2.46e-05	1.27e-05	2e-05	4.15e-05
Candidatus Methylospira mobilis	0.000145725	9.35e-05	7.32e-05	5.14e-05	2.86e-05	4.25e-05	3.55e-05	3.8e-05	4.52e-05	5.24e-05
Collimonas pratensis	0.000222306	9.35e-05	9.26e-05	5.51e-05	9.28e-05	0.000106406	9.98e-05	0.000150999	0.000106281	7.21e-05
Dyella sp. G9	0.000134981	9.35e-05	1.93e-05	3.76e-05	2.05e-05	1.6e-05	6.7e-05	6.69e-05	4.31e-05	3.6e-05
Geobacter bremensis	6.01e-05	9.35e-05	3.87e-05	2.76e-05	2.9e-05	3.58e-05	0.000112097	0.00010579	4.42e-05	1.2e-05
Methyloceanibacter sp. wino2	5.76e-05	9.35e-05	3.18e-05	6.26e-06	1.17e-05	1.56e-05	6.01e-05	3.8e-05	3.05e-05	3.38e-05
Nocardioides sp. dk3136	9.97e-05	9.35e-05	1.8e-05	0	2.4e-05	2.09e-05	2.32e-05	2.35e-05	1.58e-05	5.46e-05
Prauserella marina	4.9e-05	9.35e-05	2.49e-05	1.13e-05	1.72e-05	1.37e-05	3.83e-05	4.34e-05	2.1e-05	1.86e-05
Qipengyuania flava	0.000102476	9.35e-05	2.07e-05	1.13e-05	2.86e-05	3.44e-05	9.3e-05	6.87e-05	4e-05	6.55e-05
Rhodococcus sp. B7740	7.85e-05	9.35e-05	4.01e-05	0	1.17e-05	5.44e-06	2.6e-05	4.79e-05	1.79e-05	4.15e-05
Brevundimonas mediterranea	9.83e-05	9.16e-05	0.000975417	1.75e-05	4.25e-05	2.69e-05	6.15e-05	5.33e-05	4.42e-05	7.53e-05
Brevundimonas sp. GRTSA-9	0.000144623	9.16e-05	5.66e-05	1.75e-05	4.66e-05	2.74e-05	4.37e-05	6.33e-05	3.58e-05	6.88e-05
Gynuella sunshinyii	1.87e-05	9.16e-05	5.39e-05	5.01e-05	1.89e-05	2.3e-05	3.69e-05	1.99e-05	1.05e-05	4.26e-05
Gynuella sunshinyii YC6258	1.87e-05	9.16e-05	5.39e-05	5.01e-05	1.89e-05	2.3e-05	3.69e-05	1.99e-05	1.05e-05	4.26e-05
Halomonas sp. MCCC 1A13316	3.33e-05	9.16e-05	3.87e-05	2e-05	1.74e-05	3.44e-05	4.51e-05	4.16e-05	2e-05	7.53e-05
Intrasporangium calvum	0.000486484	9.16e-05	3.18e-05	1.63e-05	3.32e-05	2.37e-05	7.11e-05	5.15e-05	5.16e-05	6.55e-05
Kocuria flava	0.000106057	9.16e-05	1.38e-05	8.77e-06	1.32e-05	1e-05	2.46e-05	1.18e-05	1.89e-05	0.000114631
Methylobacterium mesophilicum	0.000188974	9.16e-05	2.35e-05	3.13e-05	5.41e-05	3e-05	5.47e-05	4.88e-05	5.79e-05	0.000132099
Methylobacterium mesophilicum SR1.6/6	0.000188974	9.16e-05	2.35e-05	3.13e-05	5.41e-05	3e-05	5.47e-05	4.88e-05	5.79e-05	0.000132099
Microbacterium sp. 4R-513	0.000475741	9.16e-05	7.18e-05	1.25e-06	2.73e-05	2.48e-05	4.65e-05	1.72e-05	1.16e-05	3.17e-05
Microcella alkaliphila	7.82e-05	9.16e-05	2.49e-05	4.38e-05	2.73e-05	1.25e-05	0.000116198	9.67e-05	4.42e-05	1.86e-05
Micromonospora sp. 28ISP2-46	9.5e-05	9.16e-05	1.93e-05	1.75e-05	1.85e-05	1.53e-05	2.87e-05	2.53e-05	1.79e-05	2.4e-05
Neochlamydia sp. S13	1.93e-05	9.16e-05	0.000156122	0.00017787	5.5e-06	1.09e-05	0.000127134	8.32e-05	0.000108386	3.28e-05
Nonomuraea sp. ATCC 55076	0.000214317	9.16e-05	3.45e-05	2.76e-05	4.33e-05	4.09e-05	0.000103895	0.000128394	5.37e-05	6.88e-05
Paraburkholderia phytofirmans	0.000235529	9.16e-05	0.000135398	7.01e-05	8.4e-05	0.000189109	0.000153108	0.000170891	9.89e-05	5.35e-05
Pseudomonas antarctica	0.000105506	9.16e-05	3.87e-05	2.38e-05	4.25e-05	2.93e-05	0.000159943	0.00260948	6.52e-05	4.15e-05
Streptomyces ambofaciens	0.000106332	9.16e-05	5.53e-06	1.5e-05	1.08e-05	1.32e-05	1.09e-05	1.36e-05	2.1e-05	3.28e-05
Terriglobus saanensis	6.61e-05	9.16e-05	3.87e-05	5.01e-05	8.14e-06	8.08e-06	9.02e-05	0.000126586	2.32e-05	1.97e-05
Terriglobus saanensis SP1PR4	6.61e-05	9.16e-05	3.87e-05	5.01e-05	8.14e-06	8.08e-06	9.02e-05	0.000126586	2.32e-05	1.97e-05
Tessaracoccus timonensis	8.1e-05	9.16e-05	4.56e-05	8.77e-06	9.9e-06	6.5e-06	4.92e-05	5.88e-05	2.95e-05	1.97e-05
Chromobacterium paludis	0.00015151	8.97e-05	2.63e-05	1.13e-05	3.32e-05	5.64e-05	2.87e-05	2.17e-05	1.68e-05	2.29e-05
Desulfovibrio fairfieldensis	4.32e-05	8.97e-05	1.24e-05	2.51e-06	4.09e-05	4.81e-05	2.19e-05	3.98e-05	1.68e-05	6.55e-06
Devosia sp. G19	0.000309355	8.97e-05	6.36e-05	2.88e-05	4.2e-05	3.58e-05	9.16e-05	4.25e-05	0.000148373	5.02e-05
Leptotrichia wadei	2.31e-05	8.97e-05	0.000150596	0.000139039	2.53e-05	2.88e-05	0.00010116	0.000115736	8.63e-05	3.49e-05
Magnetospira sp. QH-2	7e-05	8.97e-05	8.84e-05	5.39e-05	2.02e-05	2.23e-05	4.1e-05	4.61e-05	0.00011049	2.62e-05
Maribius sp. THAF1	0.000117627	8.97e-05	4.56e-05	1.75e-05	1.56e-05	1.74e-05	3.28e-05	2.62e-05	3.47e-05	1.31e-05
Mesorhizobium sp. DCY119	0.000133329	8.97e-05	9.26e-05	4.51e-05	2.49e-05	3.21e-05	9.3e-05	8.95e-05	0.000717661	6.55e-05
Nocardioides euryhalodurans	0.000197789	8.97e-05	2.21e-05	2.51e-06	4e-05	3.04e-05	5.19e-05	1.54e-05	2.63e-05	0.000128823
Porphyrobacter sp. HT-58-2	7.22e-05	8.97e-05	2.63e-05	3.01e-05	2.66e-05	0.000278658	5.47e-05	2.44e-05	8.63e-05	0.000140832
Pseudomonas corrugata	6.56e-05	8.97e-05	1.11e-05	0	2.42e-05	1.97e-05	1.78e-05	2.17e-05	6.31e-06	1.64e-05
Pseudomonas sp. ATCC 13867	0.000227265	8.97e-05	0	0	2.31e-05	3.51e-05	1.09e-05	2.35e-05	8.42e-06	1.53e-05
Rhodobacter capsulatus SB 1003	0.000228642	8.97e-05	1.93e-05	1.5e-05	3.72e-05	4.16e-05	5.19e-05	1.72e-05	5.89e-05	3.93e-05
Sphingopyxis alaskensis	0.000132502	8.97e-05	2.21e-05	1.13e-05	5.94e-05	3.35e-05	1.23e-05	5.52e-05	2.53e-05	3.82e-05
Sphingopyxis alaskensis RB2256	0.000132502	8.97e-05	2.21e-05	1.13e-05	5.94e-05	3.35e-05	1.23e-05	5.52e-05	2.53e-05	3.82e-05
Streptomyces tsukubensis	0.000120932	8.97e-05	3.73e-05	7.52e-06	2.66e-05	1.7e-05	3.83e-05	3.89e-05	2.21e-05	5.57e-05
Thermomonas brevis	0.000311835	8.97e-05	1.52e-05	1.25e-05	4.36e-05	3.49e-05	2.87e-05	3.62e-05	3.47e-05	4.04e-05
Acetobacter sp. KACC 21233	8.98e-05	8.78e-05	5.53e-06	5.01e-06	8.58e-06	3.51e-06	2.32e-05	4.16e-05	9.47e-06	6.55e-06
Agromyces sp. HY052	0.000131676	8.78e-05	3.87e-05	1.63e-05	1.3e-05	8.25e-06	3.14e-05	3.26e-05	1.58e-05	1.53e-05
Burkholderia sp. BDU6	8.1e-05	8.78e-05	1.93e-05	1.38e-05	1.28e-05	1.74e-05	1.37e-05	2.17e-05	1.68e-05	8.73e-06
Chromobacterium sp. ATCC 53434	0.000103853	8.78e-05	4.01e-05	1.75e-05	3.52e-05	7.02e-05	2.6e-05	3.07e-05	3.89e-05	4.04e-05
Cutibacterium avidum	0.000115147	8.78e-05	2.21e-05	1.63e-05	1.19e-05	1.14e-05	3.42e-05	3.26e-05	1.58e-05	1.86e-05
Desulfocurvibacter africanus	5.87e-05	8.78e-05	5.94e-05	1.13e-05	2.75e-05	2.65e-05	4.37e-05	5.06e-05	2e-05	2.62e-05
Desulfocurvibacter africanus subsp. africanus	5.87e-05	8.78e-05	5.94e-05	1.13e-05	2.75e-05	2.65e-05	4.37e-05	5.06e-05	2e-05	2.62e-05
Desulfocurvibacter africanus subsp. africanus str. Walvis Bay	5.87e-05	8.78e-05	5.94e-05	1.13e-05	2.75e-05	2.65e-05	4.37e-05	5.06e-05	2e-05	2.62e-05
Desulfurivibrio alkaliphilus	6.09e-05	8.78e-05	1.11e-05	5.01e-06	1.52e-05	2.12e-05	2.32e-05	4.07e-05	8.42e-06	2.07e-05
Desulfurivibrio alkaliphilus AHT 2	6.09e-05	8.78e-05	1.11e-05	5.01e-06	1.52e-05	2.12e-05	2.32e-05	4.07e-05	8.42e-06	2.07e-05
Flintibacter sp. KGMB00164	1.82e-05	8.78e-05	5.53e-06	2.13e-05	0.000276292	0.000282873	8.2e-06	4.34e-05	3.26e-05	8.73e-06
Halomonas sp. MCCC 1A13718	9.31e-05	8.78e-05	1.66e-05	2.88e-05	1.54e-05	1.74e-05	1.91e-05	2.08e-05	1.37e-05	9.83e-06
Komagataeibacter hansenii	6.47e-05	8.78e-05	4.84e-05	3.76e-05	8.14e-06	1.02e-05	4.51e-05	4.97e-05	2e-05	3.28e-05
Kribbella flavida	0.000131125	8.78e-05	2.21e-05	8.77e-06	2.66e-05	2.09e-05	6.29e-05	7.96e-05	4.21e-05	4.26e-05
Kribbella flavida DSM 17836	0.000131125	8.78e-05	2.21e-05	8.77e-06	2.66e-05	2.09e-05	6.29e-05	7.96e-05	4.21e-05	4.26e-05
Leclercia adecarboxylata	9.78e-05	8.78e-05	0.000109147	7.64e-05	4.53e-05	4.14e-05	6.84e-05	7.87e-05	2.63e-05	2.07e-05
Mycobacterium heidelbergense	6.31e-05	8.78e-05	1.24e-05	3.26e-05	1.17e-05	1.07e-05	2.32e-05	3.8e-05	1.05e-05	2.29e-05
Neptunomonas phycophila	1.4e-05	8.78e-05	9.12e-05	8.77e-05	8.58e-06	1.16e-05	6.84e-05	4.34e-05	7.16e-05	2.18e-05
Prochlorococcus marinus	4.16e-05	8.78e-05	0.000910481	0.000752816	2.82e-05	2.74e-05	0.00125494	0.000802917	0.000493524	0.00149348
Rhodovulum sulfidophilum	0.000230019	8.78e-05	2.07e-05	1.38e-05	2.57e-05	3.09e-05	4.92e-05	5.88e-05	4.1e-05	4.37e-05
Sinorhizobium fredii USDA 257	8.02e-05	8.78e-05	1.93e-05	5.39e-05	1.69e-05	1.97e-05	5.06e-05	4.61e-05	0.000207301	3.6e-05
Sphingobium sp. EP60837	7.3e-05	8.78e-05	2.76e-05	2.88e-05	1.76e-05	1.76e-05	3.69e-05	2.53e-05	3.58e-05	5.02e-05
Streptomyces sp. W1SF4	0.000103302	8.78e-05	1.24e-05	7.52e-06	1.3e-05	1.62e-05	3.28e-05	1.81e-05	1.26e-05	1.42e-05
Xanthomonas vasicola	0.000135808	8.78e-05	2.35e-05	7.52e-06	2e-05	2.16e-05	2.87e-05	1.63e-05	2.1e-05	4.37e-06
Aeromonas salmonicida subsp. pectinolytica	0.000417341	8.59e-05	1.66e-05	6.26e-06	8.76e-05	5.04e-05	1.37e-05	1.09e-05	2.84e-05	0.000113539
Aeromonas salmonicida subsp. pectinolytica 34mel	0.000417341	8.59e-05	1.66e-05	6.26e-06	8.76e-05	5.04e-05	1.37e-05	1.09e-05	2.84e-05	0.000113539
Azospirillum oryzae	4.57e-05	8.59e-05	6.91e-06	3.76e-06	2.07e-05	2.81e-05	1.78e-05	2.53e-05	2.1e-05	2.51e-05
Enterococcus avium	2.59e-05	8.59e-05	6.36e-05	7.77e-05	2.11e-05	3.92e-05	7.93e-05	7.05e-05	5.05e-05	8.73e-06
Geminocystis sp. NIES-3709	7.16e-06	8.59e-05	0.00017132	9.65e-05	9.02e-06	1.42e-05	9.3e-05	8.68e-05	8.63e-05	8.62e-05
Geobacter sp. DSM 9736	5.84e-05	8.59e-05	2.9e-05	2.63e-05	2.64e-05	2.3e-05	2.32e-05	2.17e-05	2.42e-05	1.86e-05
Kutzneria albida	0.000160049	8.59e-05	1.11e-05	1.13e-05	2.22e-05	1.72e-05	2.46e-05	7.05e-05	6.84e-05	6.11e-05
Kutzneria albida DSM 43870	0.000160049	8.59e-05	1.11e-05	1.13e-05	2.22e-05	1.72e-05	2.46e-05	7.05e-05	6.84e-05	6.11e-05
Parabacteroides goldsteinii	4.32e-05	8.59e-05	5.66e-05	3.51e-05	0.000376162	0.000511313	2.6e-05	4.25e-05	2.95e-05	1.42e-05
Pelagibacterium halotolerans	9.89e-05	8.59e-05	2.35e-05	6.39e-05	1.43e-05	2.14e-05	9.02e-05	3.8e-05	0.000105229	2.73e-05
Plantibacter sp. PA-3-X8	5.67e-05	8.59e-05	2.76e-06	3.76e-06	1.76e-05	1.67e-05	3.42e-05	5.43e-06	4.21e-06	3.93e-05
Pluralibacter gergoviae	7.47e-05	8.59e-05	4.28e-05	2e-05	1.58e-05	1.91e-05	6.15e-05	3.07e-05	2e-05	2.07e-05
Pseudomonas asplenii	8.51e-05	8.59e-05	2.76e-06	6.26e-06	1.43e-05	1.53e-05	1.23e-05	4.34e-05	1.26e-05	6.55e-06
Rhodococcus sp. ABRD24	4.21e-05	8.59e-05	6.08e-05	7.27e-05	6.82e-06	6.32e-06	6.01e-05	7.6e-05	4.95e-05	2.29e-05
Ruania sp. HY168	0.000150408	8.59e-05	8.29e-06	0	1.08e-05	1.44e-05	1.5e-05	1.36e-05	1.37e-05	2.29e-05
Rubrobacter sp. SCSIO 52909	5.37e-05	8.59e-05	6.63e-05	3.01e-05	8.87e-05	2.84e-05	9.3e-05	6.33e-05	7.16e-05	8.95e-05
Salinibacterium sp. UTAS2018	1.38e-05	8.59e-05	3.87e-05	6.26e-05	9.46e-06	1.12e-05	4.37e-05	6.96e-05	2.32e-05	0.000248913
Shewanella putrefaciens	4.19e-05	8.59e-05	6.49e-05	5.26e-05	2.24e-05	3.34e-05	0.00038687	3.53e-05	8.73e-05	6.66e-05
Synechococcus sp. A15-24	5.04e-05	8.59e-05	0.000558171	0.000433401	1.54e-06	2.99e-06	0.000950088	0.000557882	0.000325157	0.00321513
Thioclava electrotropha	0.000176027	8.59e-05	3.04e-05	1.38e-05	1.98e-05	1.84e-05	5.6e-05	3.35e-05	6e-05	2.62e-05
Acidithiobacillus ferrooxidans	6.94e-05	8.4e-05	1.11e-05	1.25e-05	1.41e-05	1.95e-05	2.32e-05	5.24e-05	1.79e-05	7.64e-06
Actinomyces naeslundii	3.14e-05	8.4e-05	3.87e-05	1.25e-05	1.43e-05	3.92e-05	2.32e-05	5.24e-05	2.95e-05	2.07e-05
Aeromonas schubertii	0.000123963	8.4e-05	3.32e-05	3.76e-05	4.31e-05	5.2e-05	7.52e-05	8.77e-05	4.42e-05	3.71e-05
Algoriphagus sp. Y33	2.29e-05	8.4e-05	0.000303954	0.000243005	1.3e-05	2.41e-05	0.000206422	0.000242322	0.000109438	3.82e-05
Aureliella helgolandensis	2.04e-05	8.4e-05	5.66e-05	3.38e-05	5.72e-06	1e-05	0.000103895	6.15e-05	5.58e-05	6.33e-05
Burkholderia pseudomallei	0.000251782	8.4e-05	0.000102239	0.000113987	5.46e-05	0.000107811	0.000157209	0.000150999	0.000113647	0.000240179
Burkholderia pyrrocinia	8.87e-05	8.4e-05	1.24e-05	2.76e-05	2.31e-05	3.79e-05	1.5e-05	2.53e-05	1.16e-05	1.09e-05
Chamaesiphon minutus	2.75e-05	8.4e-05	5.66e-05	2.25e-05	1.98e-05	0.00241311	4.51e-05	7.69e-05	0.000182046	0.000830802
Chamaesiphon minutus PCC 6605	2.75e-05	8.4e-05	5.66e-05	2.25e-05	1.98e-05	0.00241311	4.51e-05	7.69e-05	0.000182046	0.000830802
Desulfovibrio piger	9.64e-06	8.4e-05	3.04e-05	1.5e-05	0.000661912	0.000424748	2.73e-05	3.98e-05	4e-05	2.29e-05
Devosia sp. S02	0.000238559	8.4e-05	1.38e-05	3.76e-06	4.03e-05	3.58e-05	5.47e-05	5.24e-05	0.000132588	4.04e-05
Egibacter rhizosphaerae	8.43e-05	8.4e-05	1.8e-05	1.13e-05	9.24e-06	1.4e-05	6.15e-05	4.61e-05	2.21e-05	5.24e-05
Enterococcus casseliflavus	0.000226989	8.4e-05	3.18e-05	2.25e-05	3.54e-05	6.06e-05	2.46e-05	1.18e-05	1.89e-05	1.09e-05
Lactococcus lactis	2.15e-05	8.4e-05	8.29e-05	6.89e-05	0.000505508	0.000277078	4.37e-05	4.07e-05	6e-05	4.04e-05
Lutibacter profundi	4.13e-05	8.4e-05	0.000395141	0.000437159	2.64e-05	1.83e-05	9.71e-05	0.000118448	0.000245183	7.42e-05
Lysinimonas sp. KACC 19322	7.05e-05	8.4e-05	5.53e-06	0	1.8e-05	1.4e-05	2.19e-05	9.04e-06	8.42e-06	2.29e-05
Marinomonas algicola	3.47e-05	8.4e-05	8.01e-05	0.000176617	1.39e-05	1.33e-05	0.000105262	0.000122969	6.52e-05	3.93e-05
Martelella mediterranea	0.00014848	8.4e-05	4.14e-05	4.38e-05	2.46e-05	1.91e-05	5.74e-05	4.88e-05	0.000162053	4.15e-05
Martelella mediterranea DSM 17316	0.00014848	8.4e-05	4.14e-05	4.38e-05	2.46e-05	1.91e-05	5.74e-05	4.88e-05	0.000162053	4.15e-05
Morganella morganii	0.000140491	8.4e-05	0.000118819	7.64e-05	9.22e-05	3.48e-05	8.2e-05	7.6e-05	4.42e-05	8.41e-05
Polaribacter sp. SM13	3.28e-05	8.4e-05	0.000247308	0.000234237	1.83e-05	1.62e-05	8.34e-05	0.000106694	0.000168366	7.97e-05
Pseudocnuella soli	4.44e-05	8.4e-05	0.000174083	0.000176617	2.99e-05	1.83e-05	9.02e-05	8.77e-05	9.89e-05	9.17e-05
Pseudomonas sp. PDNC002	0.000167487	8.4e-05	1.11e-05	0	3.26e-05	1.69e-05	1.37e-05	1.72e-05	1.26e-05	1.2e-05
Streptomyces harbinensis	0.000103853	8.4e-05	2.49e-05	3.26e-05	9.9e-06	1.37e-05	7.79e-05	6.42e-05	2.1e-05	2.4e-05
Yoonia vestfoldensis	0.000192831	8.4e-05	7.6e-05	7.27e-05	2.24e-05	2.81e-05	5.88e-05	6.33e-05	8.52e-05	5.24e-05
Anaerostipes rhamnosivorans	2.23e-05	8.21e-05	2.63e-05	1.5e-05	8.62e-05	8.73e-05	1.64e-05	1.18e-05	1.16e-05	7.64e-06
Burkholderia anthina	8.62e-05	8.21e-05	1.8e-05	1.5e-05	2.86e-05	3.88e-05	3.01e-05	4.43e-05	2.42e-05	2.07e-05
Flavihumibacter sp. SB-02	0.000118729	8.21e-05	0.000194807	0.000222964	2.51e-05	1.46e-05	0.000164044	0.000156424	0.000171523	6.55e-05
Gilliamella apicola	1.79e-05	8.21e-05	0.000110529	8.27e-05	2.73e-05	1.58e-05	0.000164044	0.000141957	4.1e-05	3.49e-05
Gimesia fumaroli	3.44e-05	8.21e-05	4.84e-05	2.51e-05	3.52e-06	5.44e-06	9.57e-05	9.13e-05	2.74e-05	4.8e-05
Hymenobacter russus	6.67e-05	8.21e-05	1.8e-05	2e-05	7.26e-05	2.37e-05	2.73e-05	2.08e-05	2.21e-05	0.000336251
Labrenzia sp. VG12	9.26e-05	8.21e-05	4.97e-05	3.26e-05	1.83e-05	1.95e-05	6.15e-05	6.51e-05	0.000141007	4.48e-05
Litorilituus sediminis	3.8e-05	8.21e-05	0.000176846	0.00017286	1.21e-05	1.46e-05	0.0001244	0.000103981	9.58e-05	1.64e-05
Mesorhizobium erdmanii	0.000104404	8.21e-05	2.21e-05	1.38e-05	1.03e-05	1.53e-05	2.6e-05	2.35e-05	0.000176785	3.71e-05
Mesorhizobium sp. 131-2-1	0.00012534	8.21e-05	3.32e-05	6.26e-06	1.67e-05	2.19e-05	4.37e-05	4.34e-05	0.000213615	3.06e-05
Mesorhizobium sp. M8A.F.Ca.ET.057.01.1.1	8.21e-05	8.21e-05	1.52e-05	1.75e-05	1.25e-05	1.77e-05	4.78e-05	2.89e-05	0.00017468	4.48e-05
Methylobacterium sp. AMS5	4.05e-05	8.21e-05	8.29e-06	2.51e-06	2.71e-05	1.4e-05	2.46e-05	5.06e-05	5.05e-05	2.62e-05
Methylocaldum marinum	6.94e-05	8.21e-05	1.66e-05	1.38e-05	3.08e-05	2.88e-05	7.52e-05	8.23e-05	2.74e-05	1.97e-05
Microbacterium sp. CBA3102	0.000109913	8.21e-05	0.000125727	0	1.12e-05	1.53e-05	2.19e-05	2.71e-06	9.47e-06	2.4e-05
Nocardia asteroides	7.63e-05	8.21e-05	2.76e-06	6.26e-06	1.21e-05	1.32e-05	2.05e-05	2.8e-05	1.89e-05	2.62e-05
Pandoraea sputorum	8.13e-05	8.21e-05	7.18e-05	3.13e-05	2.55e-05	3.37e-05	5.47e-05	6.33e-05	5.26e-05	2.73e-05
Paraburkholderia atlantica	0.000167487	8.21e-05	2.63e-05	1.63e-05	3.26e-05	5.97e-05	2.46e-05	5.43e-05	3.16e-05	2.62e-05
Paraburkholderia sprentiae	0.00015151	8.21e-05	7.46e-05	9.65e-05	3.7e-05	5.46e-05	7.38e-05	0.000100365	9.15e-05	3.06e-05
Paraburkholderia sprentiae WSM5005	0.00015151	8.21e-05	7.46e-05	9.65e-05	3.7e-05	5.46e-05	7.38e-05	0.000100365	9.15e-05	3.06e-05
Porphyrobacter sp. CACIAM 03H1	4.82e-05	8.21e-05	6.36e-05	2.76e-05	3.45e-05	0.000328701	9.16e-05	7.6e-05	0.000125222	0.000173584
Prevotella fusca	2.45e-05	8.21e-05	1.11e-05	6.26e-06	0.000304889	0.000205087	1.91e-05	1.99e-05	1.58e-05	7.64e-06
Prevotella fusca JCM 17724	2.45e-05	8.21e-05	1.11e-05	6.26e-06	0.000304889	0.000205087	1.91e-05	1.99e-05	1.58e-05	7.64e-06
Propionibacterium acidifaciens	7.24e-05	8.21e-05	1.66e-05	3.76e-06	1.5e-05	1.62e-05	5.06e-05	6.15e-05	1.68e-05	2.51e-05
Pseudomonas eucalypticola	0.000130023	8.21e-05	2.21e-05	2.25e-05	3.74e-05	4.07e-05	3.01e-05	2.8e-05	4.42e-05	4.48e-05
Pseudomonas syringae group genomosp. 3	0.000452601	8.21e-05	4.01e-05	3.51e-05	2.18e-05	2.04e-05	2.46e-05	2.53e-05	2.53e-05	1.2e-05
Pseudomonas syringae pv. tomato	0.000432492	8.21e-05	1.24e-05	1.5e-05	1.28e-05	7.9e-06	1.78e-05	5.43e-06	1.37e-05	3.28e-06
Rhizobium etli	0.000269412	8.21e-05	9.53e-05	7.14e-05	3.26e-05	4.02e-05	9.98e-05	0.000108502	0.000292536	4.8e-05
Sulfurospirillum sp. UCH001	6.89e-06	8.21e-05	2.76e-05	2.38e-05	6.82e-05	9.66e-05	3.69e-05	2.44e-05	1.89e-05	1.97e-05
Agrobacterium rubi	0.000117076	8.02e-05	6.77e-05	4.89e-05	2.05e-05	2.7e-05	7.11e-05	3.71e-05	0.000186255	5.24e-05
Brevibacillus choshinensis	7.44e-06	8.02e-05	4.14e-05	2.25e-05	2.07e-05	1.81e-05	7.25e-05	8.5e-05	2.63e-05	1.64e-05
Brucella anthropi	0.000153438	8.02e-05	1.11e-05	6.26e-06	1.3e-05	1.02e-05	2.73e-05	2.53e-05	0.000165209	1.2e-05
Candidatus Phaeomarinobacter ectocarpi	3.14e-05	8.02e-05	2.21e-05	1.63e-05	1.08e-05	1.42e-05	5.33e-05	6.78e-05	4.1e-05	3.6e-05
Cardiobacterium hominis	4.74e-05	8.02e-05	3.45e-05	6.01e-05	1.76e-05	1.62e-05	7.25e-05	6.96e-05	6.95e-05	9.83e-06
Chitinibacter fontanus	7.11e-05	8.02e-05	5.94e-05	6.14e-05	2.9e-05	5.14e-05	6.7e-05	7.78e-05	8e-05	0.000343893
Clostridium bornimense	8.26e-07	8.02e-05	4.7e-05	1.75e-05	3.94e-05	6.41e-05	1.5e-05	2.8e-05	2.1e-05	2.95e-05
Croceicoccus sp. YJ47	0.0001	8.02e-05	4.97e-05	2.38e-05	2.16e-05	1.56e-05	5.33e-05	4.16e-05	3.47e-05	5.13e-05
Delftia sp. Cs1-4	0.000104404	8.02e-05	0.00108318	0.00119499	3.78e-05	5.27e-05	0.000170879	0.000191687	0.000244131	0.000308958
Erythrobacter sp. THAF29	2.26e-05	8.02e-05	6.91e-05	6.39e-05	1.54e-05	3.74e-05	4.24e-05	2.8e-05	4.1e-05	4.37e-05
Flavobacterium indicum	0.00050136	8.02e-05	0.00156951	0.0015645	0.000111309	5.71e-05	0.00018455	0.000301998	0.00107439	0.000139741
Flavobacterium indicum GPTSA100-9 = DSM 17447	0.00050136	8.02e-05	0.00156951	0.0015645	0.000111309	5.71e-05	0.00018455	0.000301998	0.00107439	0.000139741
Georgenia sp. Z294	0.000172721	8.02e-05	2.07e-05	5.01e-06	8.8e-06	1.11e-05	2.73e-05	1.72e-05	2.1e-05	2.62e-05
Hoeflea sp. IMCC20628	7.05e-05	8.02e-05	5.66e-05	6.64e-05	2.29e-05	1.95e-05	0.000106629	7.5e-05	0.000315687	0.000240179
Luteimonas sp. JM171	0.000165283	8.02e-05	1.8e-05	1.75e-05	2.38e-05	1.67e-05	2.87e-05	2.44e-05	3.47e-05	2.51e-05
Micromonospora sagamiensis	8.4e-05	8.02e-05	8.29e-06	1.63e-05	1.12e-05	1.25e-05	1.5e-05	1.27e-05	2e-05	1.53e-05
Mycolicibacterium vaccae	0.000120657	8.02e-05	2.21e-05	1.63e-05	1.65e-05	2.21e-05	3.42e-05	2.53e-05	2.32e-05	2.18e-05
Mycolicibacterium vaccae 95051	0.000120657	8.02e-05	2.21e-05	1.63e-05	1.65e-05	2.21e-05	3.42e-05	2.53e-05	2.32e-05	2.18e-05
Pectobacterium carotovorum	4.66e-05	8.02e-05	3.32e-05	2.76e-05	2.11e-05	2.93e-05	2.46e-05	3.26e-05	2e-05	1.53e-05
Pectobacterium carotovorum subsp. carotovorum	4.6e-05	8.02e-05	2.21e-05	2.51e-05	1.43e-05	2.23e-05	2.19e-05	3.16e-05	1.79e-05	6.55e-06
Pseudoarcobacter acticola	0.000912089	8.02e-05	6.08e-05	6.89e-05	0.0013907	0.000973461	5.88e-05	6.78e-05	0.000149425	2.95e-05
Sphingobium hydrophobicum	0.000211563	8.02e-05	5.53e-05	2.51e-05	3.08e-05	3.23e-05	4.51e-05	3.16e-05	8.94e-05	5.24e-05
Vibrio mimicus	4.08e-05	8.02e-05	2.21e-05	3.88e-05	2.31e-05	2.39e-05	2.73e-05	3.07e-05	2e-05	1.75e-05
Alcanivorax sp. N3-2A	0.000130849	7.83e-05	8.43e-05	4.13e-05	2.4e-05	3.44e-05	5.06e-05	3.71e-05	5.68e-05	3.17e-05
Aureimonas populi	0.000121483	7.83e-05	1.52e-05	1e-05	2.13e-05	2.51e-05	3.69e-05	5.43e-05	7.89e-05	4.26e-05
Bifidobacterium catenulatum	6.5e-05	7.83e-05	5.8e-05	7.01e-05	0.000161683	0.000361887	4.65e-05	5.33e-05	4.1e-05	2.84e-05
Candidatus Pelagibacter sp. FZCC0015	9.45e-05	7.83e-05	0.00103483	0.00111482	8.8e-06	8.25e-06	0.000750501	0.000700744	0.000656629	0.000157208
Desulfolutivibrio sulfoxidireducens	0.000105781	7.83e-05	2.76e-06	2.51e-06	3.61e-05	3.04e-05	3.42e-05	4.16e-05	1.58e-05	1.2e-05
Flavobacterium johnsoniae	0.00124514	7.83e-05	0.00110114	0.0012263	0.000158604	0.000130638	0.000240598	0.000250459	0.000812367	0.000303499
Glaciimonas sp. PAMC28666	0.000123687	7.83e-05	0.000169938	0.000157828	4.66e-05	7.97e-05	0.000131235	7.32e-05	0.000107334	7.86e-05
Halomonas sp. THAF12	6.53e-05	7.83e-05	2.07e-05	7.52e-06	1.12e-05	1.09e-05	3.14e-05	3.26e-05	3.05e-05	1.09e-05
Indioceanicola profundi	0.000135532	7.83e-05	1.8e-05	6.26e-06	2.68e-05	4.48e-05	7.52e-05	9.49e-05	3.05e-05	5.68e-05
Janthinobacterium tructae	0.000520367	7.83e-05	7.46e-05	8.02e-05	0.000256054	0.000749059	7.11e-05	9.95e-05	5.05e-05	9.28e-05
Megasphaera elsdenii	0.000186219	7.83e-05	2.49e-05	1.13e-05	0.00603706	0.00286648	3.83e-05	5.97e-05	4.1e-05	1.64e-05
Microlunatus phosphovorus	0.00171178	7.83e-05	3.04e-05	3.88e-05	3.67e-05	2.04e-05	6.7e-05	5.24e-05	3.16e-05	4.91e-05
Microlunatus phosphovorus NM-1	0.00171178	7.83e-05	3.04e-05	3.88e-05	3.67e-05	2.04e-05	6.7e-05	5.24e-05	3.16e-05	4.91e-05
Polynucleobacter difficilis	5.1e-05	7.83e-05	0.000824821	0.00068768	1.98e-05	4.25e-05	0.000729996	0.000358962	0.000203092	0.000269656
Prevotella oris	1.38e-05	7.83e-05	1.38e-05	5.01e-06	0.000404539	0.000359078	8.2e-06	1.54e-05	1.68e-05	7.64e-06
Sphingobium sp. RAC03	7.3e-05	7.83e-05	0.000580276	3.26e-05	3.85e-05	3.46e-05	4.37e-05	4.25e-05	8.73e-05	4.8e-05
Streptomyces seoulensis	0.000108261	7.83e-05	2.07e-05	1.13e-05	2.18e-05	2.99e-05	0.00010116	4.43e-05	3.05e-05	3.6e-05
Thauera aromatica	0.000796666	7.83e-05	1.11e-05	2.88e-05	9.99e-05	8.83e-05	6.43e-05	0.000102173	2.63e-05	3.06e-05
Thauera aromatica K172	0.000796666	7.83e-05	1.11e-05	2.88e-05	9.99e-05	8.83e-05	6.43e-05	0.000102173	2.63e-05	3.06e-05
Burkholderia sp. KK1	7.71e-05	7.64e-05	2.76e-06	0	1.41e-05	2.51e-05	3.55e-05	3.62e-05	9.47e-06	6.55e-06
Desulfovibrio magneticus	5.78e-05	7.64e-05	4.84e-05	5.39e-05	3.56e-05	7.74e-05	8.89e-05	5.7e-05	3.47e-05	1.97e-05
Desulfovibrio magneticus RS-1	5.78e-05	7.64e-05	4.84e-05	5.39e-05	3.56e-05	7.74e-05	8.89e-05	5.7e-05	3.47e-05	1.97e-05
Draconibacterium orientale	2.34e-05	7.64e-05	0.000117437	0.000118998	3.61e-05	6.04e-05	5.88e-05	3.71e-05	4.84e-05	3.28e-05
Flavobacterium sediminis	0.000196136	7.64e-05	0.000798571	0.000827972	5.59e-05	2.65e-05	7.25e-05	0.000181741	0.000580864	6.66e-05
Gemella morbillorum	9.09e-06	7.64e-05	0.000116055	0.000102714	1.96e-05	3.02e-05	0.00011073	8.5e-05	0.000106281	9.83e-06
Geobacter lovleyi	9.45e-05	7.64e-05	6.08e-05	6.01e-05	0.000103609	5.04e-05	7.52e-05	7.96e-05	4e-05	0.00163322
Geobacter lovleyi SZ	9.45e-05	7.64e-05	6.08e-05	6.01e-05	0.000103609	5.04e-05	7.52e-05	7.96e-05	4e-05	0.00163322
Granulosicoccus antarcticus	7.66e-05	7.64e-05	4.01e-05	2.51e-05	1.47e-05	2.11e-05	6.15e-05	8.5e-05	6.42e-05	2.29e-05
Granulosicoccus antarcticus IMCC3135	7.66e-05	7.64e-05	4.01e-05	2.51e-05	1.47e-05	2.11e-05	6.15e-05	8.5e-05	6.42e-05	2.29e-05
Lactobacillus hokkaidonensis JCM 18461	1.43e-05	7.64e-05	0.000134016	0.000171607	6.38e-06	7.9e-06	8.07e-05	6.87e-05	7.16e-05	1.31e-05
Marinobacter sp. Arc7-DN-1	7.96e-05	7.64e-05	2.07e-05	7.52e-06	1.17e-05	1.37e-05	3.69e-05	1.63e-05	2.84e-05	2.62e-05
Massilistercora timonensis	2.09e-05	7.64e-05	1.11e-05	5.01e-06	0.000238016	0.000234761	6.84e-06	3.16e-05	1.37e-05	7.64e-06
Microbulbifer thermotolerans	5.56e-05	7.64e-05	3.73e-05	4.63e-05	1.5e-05	7.73e-06	4.51e-05	2.98e-05	2.1e-05	1.2e-05
Myxococcus stipitatus	8.18e-05	7.64e-05	1.38e-05	1.25e-05	1.83e-05	2.18e-05	3.14e-05	2.44e-05	1.47e-05	0.000362453
Myxococcus stipitatus DSM 14675	8.18e-05	7.64e-05	1.38e-05	1.25e-05	1.83e-05	2.18e-05	3.14e-05	2.44e-05	1.47e-05	0.000362453
Nocardioides sp. WS12	0.0001	7.64e-05	2.49e-05	1.38e-05	2.53e-05	2.12e-05	3.01e-05	1.9e-05	2.63e-05	9.93e-05
Paraburkholderia caledonica	9.89e-05	7.64e-05	5.11e-05	3.13e-05	2.86e-05	3.92e-05	5.06e-05	4.61e-05	4.42e-05	1.97e-05
Paraburkholderia hospita	4.9e-05	7.64e-05	6.22e-05	6.89e-05	2.86e-05	7.13e-05	7.25e-05	5.43e-05	5.05e-05	2.29e-05
Paucilactobacillus hokkaidonensis	1.43e-05	7.64e-05	0.000134016	0.000171607	6.38e-06	7.9e-06	8.07e-05	6.87e-05	7.16e-05	1.31e-05
Pectobacterium versatile	2.75e-07	7.64e-05	1.24e-05	1.75e-05	2.93e-05	5.27e-05	1.09e-05	1.45e-05	1.16e-05	4.37e-06
Pseudomonas extremaustralis	0.000372163	7.64e-05	0.000169938	0	0.000121868	9.92e-05	1.23e-05	7.41e-05	5.37e-05	1.31e-05
Rhodopseudomonas palustris DX-1	0.00013443	7.64e-05	9.67e-06	1e-05	8.14e-06	2.34e-05	3.83e-05	3.26e-05	4.21e-06	1.42e-05
Sphingomonas lutea	0.000132227	7.64e-05	5.53e-06	1.13e-05	5.28e-05	2.76e-05	1.37e-05	2.89e-05	2.32e-05	6.11e-05
Sphingomonas sp. C33	0.000152336	7.64e-05	2.07e-05	2.51e-05	4.58e-05	5.11e-05	4.24e-05	5.06e-05	5.47e-05	0.000121181
Streptomyces albulus	6.69e-05	7.64e-05	4.28e-05	1.75e-05	1.47e-05	1.56e-05	4.78e-05	6.15e-05	3.05e-05	0.000162667
Streptomyces lunaelactis	7.13e-05	7.64e-05	1.38e-05	2.25e-05	1.1e-05	1.23e-05	2.32e-05	2.71e-05	1.79e-05	1.2e-05
Thiomonas intermedia K12	0.000182914	7.64e-05	0.000110529	4.01e-05	2.73e-05	5.5e-05	6.15e-05	0.000120257	6.21e-05	5.02e-05
Achromobacter insolitus	0.000200268	7.44e-05	0.000103621	0.000103966	5.37e-05	6.37e-05	0.00010116	6.6e-05	9.15e-05	3.17e-05
Acinetobacter calcoaceticus	0.000138287	7.44e-05	0.000109147	7.77e-05	5.02e-05	2.07e-05	7.38e-05	3.44e-05	9.15e-05	3.6e-05
Acinetobacter towneri	0.000258118	7.44e-05	2.21e-05	1.25e-05	6.53e-05	3.97e-05	1.5e-05	1.18e-05	2.32e-05	8.73e-06
Arcobacter butzleri JV22	3.09e-05	7.44e-05	5.53e-06	7.52e-06	8.73e-05	0.000104651	1.23e-05	2.26e-05	2.53e-05	6.55e-06
Bartonella sp. HY038	2.45e-05	7.44e-05	4.97e-05	5.76e-05	7.04e-06	1.6e-05	5.47e-05	7.05e-05	3.68e-05	1.97e-05
Candidatus Nitrospira inopinata	9.56e-05	7.44e-05	1.66e-05	2.38e-05	1.23e-05	9.66e-06	5.88e-05	8.14e-05	1.79e-05	1.86e-05
Frankia sp. QA3	0.000114046	7.44e-05	1.11e-05	1.38e-05	1.91e-05	1.46e-05	2.46e-05	1.9e-05	1.26e-05	6e-05
Fusobacterium nucleatum	2.37e-05	7.44e-05	0.000113292	0.000116492	5.76e-05	6.02e-05	9.02e-05	0.000103077	9.68e-05	5.46e-05
Geobacter sp. M21	7.93e-05	7.44e-05	9.67e-06	1.25e-05	2.33e-05	2.97e-05	4.24e-05	2.8e-05	1.47e-05	2.07e-05
Halarcobacter ebronensis	2.09e-05	7.44e-05	7.74e-05	0.000102714	0.00010119	6.76e-05	3.28e-05	3.26e-05	7.05e-05	2.62e-05
Legionella israelensis	0.000111291	7.44e-05	0.000212768	0.000268058	1.39e-05	1.18e-05	0.000205055	0.000143765	0.000152582	2.62e-05
Mesorhizobium sp. NBSH29	6.64e-05	7.44e-05	7.05e-05	5.89e-05	2.22e-05	2.32e-05	6.56e-05	6.78e-05	0.000308321	7.97e-05
Nostoc sp. NIES-4103	3.09e-05	7.44e-05	4.28e-05	3.13e-05	2.02e-05	2.77e-05	4.1e-05	1.81e-05	3.05e-05	0.000336251
Pedobacter sp. eg	3.53e-05	7.44e-05	0.000161648	0.000132776	1.78e-05	1.86e-05	0.000113464	8.77e-05	0.000116804	2.07e-05
Polaribacter sp. SA4-12	7.63e-05	7.44e-05	0.000357837	0.000348224	1.78e-05	1.44e-05	7.93e-05	9.31e-05	0.000220981	4.91e-05
Pseudoalteromonas ulvae	4.16e-05	7.44e-05	0.000113292	0.000108977	1.08e-05	1.21e-05	7.52e-05	5.97e-05	5.68e-05	3.17e-05
Pseudoalteromonas ulvae UL12	4.16e-05	7.44e-05	0.000113292	0.000108977	1.08e-05	1.21e-05	7.52e-05	5.97e-05	5.68e-05	3.17e-05
Roseobacter denitrificans	8.04e-05	7.44e-05	4.97e-05	2e-05	1.03e-05	1.56e-05	2.73e-05	1.27e-05	6.42e-05	2.29e-05
Saccharothrix sp. 6-C	0.000165283	7.44e-05	2.63e-05	5.01e-06	2.33e-05	2.21e-05	3.01e-05	1.9e-05	1.47e-05	5.02e-05
Sphaerospermopsis kisseleviana	6.61e-06	7.44e-05	8.7e-05	7.52e-05	1.3e-05	1.83e-05	3.96e-05	5.88e-05	7.05e-05	0.00015175
Sphaerospermopsis kisseleviana NIES-73	6.61e-06	7.44e-05	8.7e-05	7.52e-05	1.3e-05	1.83e-05	3.96e-05	5.88e-05	7.05e-05	0.00015175
Sphingobacterium daejeonense	1.57e-05	7.44e-05	0.000117437	0.000108977	9.46e-06	1.69e-05	8.89e-05	0.000119352	6.95e-05	3.17e-05
Stanieria cyanosphaera	1.16e-05	7.44e-05	0.000194807	0.000116492	9.9e-06	2.67e-05	4.1e-05	2.35e-05	5.16e-05	7.53e-05
Stanieria cyanosphaera PCC 7437	1.16e-05	7.44e-05	0.000194807	0.000116492	9.9e-06	2.67e-05	4.1e-05	2.35e-05	5.16e-05	7.53e-05
Xanthomonas citri	0.000234702	7.44e-05	9.26e-05	4.51e-05	2.9e-05	3e-05	5.33e-05	4.79e-05	4.63e-05	6.99e-05
Zobellella denitrificans	0.000156744	7.44e-05	1.38e-05	1.5e-05	2.95e-05	4.07e-05	3.01e-05	1.81e-05	2.1e-05	1.75e-05
Alkalihalobacillus clausii	5.51e-07	7.25e-05	0.000164412	9.52e-05	6.6e-06	1.14e-05	7.52e-05	0.000141053	7.58e-05	8.08e-05
Caldanaerobacter subterraneus	0	7.25e-05	0.000287375	0.00011524	5.72e-06	6.67e-06	2.05e-05	2.17e-05	6.52e-05	2.18e-05
Caldanaerobacter subterraneus subsp. tengcongensis	0	7.25e-05	0.000287375	0.00011524	5.72e-06	6.67e-06	2.05e-05	2.17e-05	6.52e-05	2.18e-05
Caldanaerobacter subterraneus subsp. tengcongensis MB4	0	7.25e-05	0.000287375	0.00011524	5.72e-06	6.67e-06	2.05e-05	2.17e-05	6.52e-05	2.18e-05
Caulobacter sp. FWC26	0.000193382	7.25e-05	8.57e-05	7.52e-06	3.39e-05	4.13e-05	6.15e-05	3.62e-05	4.74e-05	3.38e-05
Chelatococcus daeguensis	0.000103578	7.25e-05	2.9e-05	1.63e-05	2.02e-05	2.16e-05	4.37e-05	4.61e-05	6.52e-05	6.44e-05
Cupriavidus gilardii	5.43e-05	7.25e-05	2.07e-05	2.51e-06	2.27e-05	4.37e-05	2.19e-05	2.26e-05	2.1e-05	1.97e-05
Ephemeroptericola cinctiostellae	8.7e-05	7.25e-05	0.000305336	0.000254279	2.86e-05	6.46e-05	0.00013807	0.000106694	0.000394608	0.000111356
Flammeovirga sp. MY04	4.16e-05	7.25e-05	0.000182373	0.000191649	1.94e-05	2.04e-05	0.000118932	0.000117544	9.05e-05	6.66e-05
Flavobacterium faecale	0.000581522	7.25e-05	0.00109285	0.00112108	0.000142545	8.85e-05	0.000168145	0.000312848	0.000839727	0.000149566
Galbibacter sp. BG1	4.66e-05	7.25e-05	0.00027494	0.00029311	1.19e-05	1.19e-05	9.57e-05	0.000106694	0.000169419	2.4e-05
Microbacterium wangchenii	0.000123963	7.25e-05	5.39e-05	6.26e-06	1.36e-05	2.55e-05	1.78e-05	2.26e-05	6.31e-06	2.84e-05
Owenweeksia hongkongensis	5.67e-05	7.25e-05	8.15e-05	8.64e-05	1.32e-05	1.44e-05	6.84e-05	9.4e-05	5.58e-05	3.6e-05
Owenweeksia hongkongensis DSM 17368	5.67e-05	7.25e-05	8.15e-05	8.64e-05	1.32e-05	1.44e-05	6.84e-05	9.4e-05	5.58e-05	3.6e-05
Pseudoxanthomonas suwonensis	0.00132199	7.25e-05	3.45e-05	3.01e-05	5.17e-05	4.81e-05	0.000123033	8.95e-05	4.42e-05	6.22e-05
Rheinheimera sp. LHK132	4.99e-05	7.25e-05	2.63e-05	3.38e-05	8.95e-05	4.57e-05	9.02e-05	2.71e-05	4e-05	5.35e-05
Saccharopolyspora erythraea	6.61e-05	7.25e-05	8.29e-06	3.76e-06	2.13e-05	2.93e-05	6.29e-05	2.71e-05	1.79e-05	2.62e-05
Serinicoccus marinus	0.000107159	7.25e-05	1.52e-05	1.25e-06	1.12e-05	8.43e-06	6.84e-06	1.36e-05	9.47e-06	2.18e-05
Serinicoccus marinus DSM 15273	0.000107159	7.25e-05	1.52e-05	1.25e-06	1.12e-05	8.43e-06	6.84e-06	1.36e-05	9.47e-06	2.18e-05
[truncated: 1,741 more rows]
