# Supplementary material for: Antimicrobial Resistance Elements in Coastal Water of Llanquihue Lake, Chile
Source: Antibiotics (Basel). 2024 Jul 22;13(7):679. doi: 10.3390/antibiotics13070679 (PMC11273793; doi:10.3390/antibiotics13070679)
Supplement: Supplementary file 1 [file antibiotics-13-00679-s001.zip › Supplementary_Table_S2.xlsx]

## Sheet: Supp Table2. MGE
Sequence in fasta Supplementary File 1	MGE_match	MOB_group
k127_42158	HG796769.1 Uncultured bacterium plasmid pRGF00001	MOBB
k127_347813	NZ_CP072240.1 Bacteroides uniformis strain CL06T03C05 plasmid pBuniCL06T03-1, complete sequence	MOBB
k127_583351	NZ_CP045615.1 Bacteroides xylanisolvens strain funn3 plasmid pFunn3_3, complete sequence	MOBB
k127_164696	NZ_CP026409.1 Aeromonas sp. ASNIH2 plasmid pAER-c633, complete sequence	MOBP1
k127_255718	NZ_MF370188.1 Enterobacter cloacae strain Ecl-35771cz plasmid pEcl-35771cz, complete sequence	MOBP1
k127_155329	NZ_CP073309.1 Klebsiella michiganensis strain CZ598 plasmid pCZ598_GES7, complete sequence	MOBP1
k127_446629	NZ_CP065733.1 Lactococcus lactis strain FDAARGOS_866 plasmid unnamed3, complete sequence	MOBP1
k127_243255	NZ_AP021942.1 Aeromonas veronii strain WP2-S18-CRE-03 plasmid pWP2-S18-CRE-03_2, complete sequence	MOBP1
k127_704668	NC_007100.1 Pseudomonas aeruginosa plasmid Rms149, complete sequence	MOBP1
k127_141996	NZ_CP032820.1 Butyricimonas faecalis strain H184 plasmid unnamed, complete sequence	MOBP1
k127_857832	NZ_CP072241.1 Bacteroides uniformis strain CL06T03C05 plasmid pMMCAT_BuniCL06T03, complete sequence	MOBP1
k127_859087	NZ_CP042890.1 Escherichia coli O10:H32 strain NMBU-W12E19 plasmid pNMBU-W12E19_06, complete sequence	MOBQ
k127_335985	NZ_CP033739.1 Enterococcus sp. FDAARGOS_553 plasmid unnamed1, complete sequence	MOBT
k127_128131	NZ_MH229772.1 Clostridioides difficile strain Cd-13Lar plasmid pCd13_cfrC, complete sequence	MOBV
k127_39203	AP018534.1 Clostridiales bacterium Choco116 plasmid pChoco116_1 DNA, complete genome	MOBV
k127_617450	NZ_AP019726.1 Bacteroides uniformis strain NBRC 113350 plasmid pBUN2, complete sequence	NA
k127_493999	NZ_CP055413.1 Klebsiella grimontii strain RHBSTW-00054 plasmid pRHBSTW-00054_2, complete sequence	NA
k127_576446	NC_012780.1 [Eubacterium] eligens ATCC 27750 plasmid unnamed, complete sequence	NA
k127_699868	CP054201.1 Bacteroides uniformis strain JCM13288 plasmid unnamed5	NA
k127_453129	NZ_CP052103.1 Ralstonia solanacearum strain FJAT15252.F50 plasmid Plas1, complete sequence	NA
k127_864723	NZ_KT315928.1 Aeromonas sobria strain ASCH21 plasmid pASCH21, complete sequence	NA
k127_659061	NZ_CP072225.1 Bacteroides thetaiotaomicron strain CL11T00C24 plasmid pBtheCL11T00-1, complete sequence	NA
k127_412254	NZ_CP072214.1 Bacteroides xylanisolvens strain CL11T00C41 plasmid pBxylCL11T00C41-2, complete sequence	NA
k127_535858	NZ_MG550958.1 Escherichia coli strain G3216 plasmid pG3216.2, complete sequence	NA
k127_782897	NZ_CP068202.1 Acinetobacter johnsonii strain FDAARGOS_1092 plasmid unnamed1, complete sequence	NA
k127_1022	CP028419.1 Aeromonas hydrophila strain WCX23 plasmid pWCX23_1, complete sequence	NA
k127_453841	NZ_CP032895.1 Enterobacter kobei strain WCHEK045523 plasmid pKPC2_045523, complete sequence	NA
k127_494930	NZ_AP023404.1 Aeromonas hydrophila strain KAM330 plasmid pKAM330_6, complete sequence	NA
k127_824342	NZ_AP023416.1 Oscillibacter sp. MM35 plasmid pMM35_01	NA
k127_741806	NZ_CP077338.1 Acinetobacter lwoffii strain FDAARGOS 1393 plasmid unnamed2, complete sequence	NA
k127_783413	HG796795.1 Uncultured bacterium plasmid pRGF00040	NA
k127_166182	NZ_MG212499.1 Edwardsiella piscicida strain SC09-03 plasmid pSC0903, complete sequence	NA
k127_1736	NZ_CP028567.2 Aeromonas hydrophila subsp. hydrophila strain WCHAH045096 plasmid pMCR5_045096, complete sequence	NA
k127_125088	CP042900.1 Escherichia coli strain CFSAN061763 plasmid pCFSAN061763, complete sequence	NA
k127_289971	NZ_AP021918.1 Aeromonas sp. WP2-W18-CRE-05 plasmid pWP2-W18-CRE-05_1, complete sequence	NA
k127_454845	NZ_CP055285.1 Acinetobacter sp. NEB 394 plasmid pBspH3, complete sequence	NA
k127_661583	NZ_CP066239.1 Acinetobacter baumannii strain G20AB007 plasmid pG20AB007-2, complete sequence	NA
k127_332264	CP054203.1 Bacteroides uniformis strain JCM13288 plasmid unnamed3	NA
k127_785096	NZ_CP010135.1 Escherichia coli strain D1 plasmid A, complete sequence	NA
k127_414543	HG796777.1 Uncultured bacterium plasmid pRGF00011	NA
k127_743612	NZ_CP048384.1 Citrobacter freundii strain 62 plasmid p6_B, complete sequence	NA
k127_703113	NZ_AP023421.1 Oscillibacter sp. MM59 plasmid pMM59_01	NA
k127_44555	NZ_CP059857.1 Bacteroides zhangwenhongi strain HF-5287 plasmid pla1, complete sequence	NA
k127_168332	NZ_LT985223.1 Escherichia coli strain 711 plasmid RCS25_p, complete sequence	NA
k127_209769	NZ_KY433363.1 Proteus mirabilis strain R997 plasmid pR997, complete sequence	NA
k127_250889	NC_004703.1 Bacteroides thetaiotaomicron VPI-5482 plasmid p5482, complete sequence	NA
k127_127267	NZ_CP069929.1 Klebsiella oxytoca strain FDAARGOS_1334 plasmid unnamed20	NA
k127_209854	NZ_MG557853.1 Escherichia coli plasmid PN25, complete sequence	NA
k127_374635	JN106170.1 Uncultured bacterium plasmid pAKD25, complete sequence	NA
k127_86579	NZ_CP071026.1 Enterobacter hormaechei strain RIVM_C010068 plasmid pRIVM_C010068_1, complete sequence	NA
k127_704374	CP042646.1 Escherichia coli strain NCYU-21-79 plasmid pNCYU-21-79-1, complete sequence	NA
k127_169515	NC_008608.1 Pelobacter propionicus DSM 2379 plasmid pPRO2, complete sequence	NA
k127_581078	NZ_CP069830.1 Klebsiella pneumoniae strain FDAARGOS_1327 plasmid unnamed4, complete sequence	NA
k127_663469	NZ_CP049912.1 Diaphorobacter sp. HDW4A plasmid p_unnamed2, complete sequence	NA
k127_5011	NZ_CP053838.1 Aliarcobacter faecis strain CCUG 66484 plasmid pAFAEC, complete sequence	NA
k127_169879	NZ_CP043858.1 Aliarcobacter cibarius strain H743 plasmid pACIB, complete sequence	NA
k127_458538	NZ_AP019196.1 Aeromonas caviae strain GSH8M-1 plasmid pGSH8M-1-1, complete sequence	NA
k127_376551	CP054199.1 Bacteroides uniformis strain JCM13288 plasmid unnamed1	NA
k127_47130	NZ_CP061377.1 Pseudomonas aeruginosa strain HS17-127 plasmid pHS17-127, complete sequence	NA
k127_89344	NZ_LR883051.1 Escherichia coli isolate L1_E925 plasmid 2, complete sequence	NA
k127_254336	NZ_CP070008.1 Escherichia coli strain FDAARGOS_1288 plasmid unnamed1	NA
k127_377754	NZ_MG591698.1 Escherichia coli strain PN43 plasmid unnamed, complete sequence	NA
k127_418897	NZ_CP069564.1 Bacteroides fragilis strain FDAARGOS_1225 plasmid unnamed, complete sequence	NA
k127_337158	NZ_AP023207.1 Escherichia coli strain TUM18781 plasmid pMTY18781-2, complete sequence	NA
k127_7696	NZ_LN868946.1 Salmonella enterica subsp. enterica serovar Senftenberg strain NCTC10384 plasmid 4, complete sequence	NA
k127_213526	NC_012782.1 [Eubacterium] eligens ATCC 27750 plasmid unnamed, complete sequence	NA
k127_172570	AP024951.1 Aeromonas caviae KAM345 plasmid pKAM345_3 DNA, complete sequence	NA
k127_213800	NZ_CP069428.1 Streptococcus oralis strain SF100 plasmid unnamed	NA
k127_49279	NZ_AP023206.1 Escherichia coli strain TUM18781 plasmid pMTY18781-1_lncX3, complete sequence	NA
k127_708170	NZ_CP068188.1 Acinetobacter johnsonii strain FDAARGOS_1094 plasmid unnamed3, complete sequence	NA
k127_749153	NZ_AP014939.1 Citrobacter freundii strain KHM 243 plasmid pKHM-1, complete sequence	NA
k127_173220	NZ_AP018687.1 Vibrio rumoiensis strain FERM P-14531 plasmid 1, complete sequence	NA
k127_90898	NZ_CP020902.1 Klebsiella pneumoniae strain K66-45 plasmid pK66-45-1, complete sequence	NA
k127_749365	NZ_CP059409.1 Bacteroides sp. CACC 737 plasmid pCACC737_3, complete sequence	NA
k127_91246	NZ_CP014052.1 Vibrio alginolyticus strain FDAARGOS_108 plasmid unnamed1, complete sequence	NA
k127_173560	NZ_KX138409.1 Lactococcus lactis strain NCDO712 plasmid pNZ712, complete sequence	NA
k127_873443	NC_015855.1 Pseudomonas putida DOT-T1E plasmid pGRT1, complete sequence	NA
k127_430525	NZ_CP023393.1 Lactococcus raffinolactis strain WiKim0068 plasmid pWiKim0068-1, complete sequence	NA
k127_266749	NZ_CP050314.1 Shewanella aestuarii strain PN3F2 plasmid pPN3F2_1, complete sequence	NA
k127_802480	NZ_CP072249.1 Phocaeicola dorei strain CL06T03C03 plasmid pBdorCL06T03-3, complete sequence	NA
k127_267161	CP043758.1 Escherichia coli strain CVM N55972 plasmid pN55972-2, complete sequence	NA
k127_60888	NZ_CP022359.1 Shewanella bicestrii strain JAB-1 plasmid pSHE-CTX-M, complete sequence	NA
k127_349318	JX194160.1 Uncultured bacterium plasmid pM02_c6 clone c6, complete sequence	NA
k127_679397	NZ_CP053948.1 Acinetobacter sp. WY4 plasmid unnamed1, complete sequence	NA
k127_761034	NC_006143.1 Aeromonas caviae plasmid pFBAOT6, complete sequence	NA
k127_637968	NZ_CP023394.1 Lactococcus raffinolactis strain WiKim0068 plasmid pWiKim0068-2, complete sequence	NA
k127_474246	NZ_CP065408.1 Diaphorobacter sp. JS3051 plasmid pDCB2, complete sequence	NA
k127_556440	NZ_CP072230.1 Parabacteroides merdae strain CL06T03C08 plasmid pMMCAT_PmerCL06T03, complete sequence	NA
k127_144793	NZ_CP039146.1 Acinetobacter sp. 10FS3-1 plasmid p10FS3-1-3, complete sequence	NA
k127_804309	NZ_CP067418.1 Aeromonas media strain E31 plasmid pE31A, complete sequence	NA
k127_144881	NZ_CP021952.1 Klebsiella pneumoniae strain AR_0148 plasmid tig00000169_pilon, complete sequence	NA
k127_21622	NZ_CP064947.1 Pseudomonas fulva strain ZDHY414 plasmid unnamed, complete sequence	NA
k127_556720	NZ_CP055425.1 Citrobacter freundii strain RHBSTW-00862 plasmid pRHBSTW-00862_5, complete sequence	NA
k127_433419	NZ_CP072223.1 Bacteroides uniformis strain CL11T00C07 plasmid pMMCAT_BuniCL11T00, complete sequence	NA
k127_351692	NZ_LC081338.1 Vibrio sp. 04Ya108 plasmid pSEA1, complete sequence	NA
k127_805134	NZ_CP035709.1 Sphaerotilus natans subsp. sulfidivorans strain D-507 plasmid pSna507_unt12, complete sequence	NA
k127_722478	NZ_CP069926.1 Klebsiella oxytoca strain FDAARGOS_1334 plasmid unnamed17	NA
k127_763071	NZ_CP048307.1 Escherichia coli strain 9 plasmid p009_C, complete sequence	NA
k127_846138	NZ_AP022041.1 Aeromonas veronii strain WP3-W19-ESBL-03 plasmid pWP3-W19-ESBL-03_3, complete sequence	NA
k127_558181	NZ_CP026229.1 Aeromonas sp. ASNIH1 plasmid pAER-cc3e, complete sequence	NA
k127_23233	NZ_LN774770.1 Lactococcus piscium MKFS47 plasmid II, complete sequence	NA
k127_682456	NZ_CP036552.1 Bacteroides fragilis strain DCMOUH0042B plasmid pBFO42_2, complete sequence	NA
k127_723368	NZ_CP066001.1 Lactococcus garvieae strain FDAARGOS_1002 plasmid unnamed2, complete sequence	NA
k127_888389	AP024941.1 Aeromonas caviae KAM339 plasmid pKAM339_1 DNA, complete sequence	NA
k127_271275	NZ_CP035469.1 Escherichia coli strain U12A plasmid pU12A_B, complete sequence	NA
k127_436355	NZ_CP044477.1 Acinetobacter schindleri strain HZE33-1 plasmid pHZE33-1-3, complete sequence	NA
k127_230208	NZ_CP021680.1 Escherichia coli strain AR_0162 plasmid tig00002623, complete sequence	NA
k127_189800	NZ_CP026974.1 Achromobacter insolitus strain FDAARGOS_88 plasmid unnamed1, complete sequence	NA
k127_601682	NZ_CP068231.1 Aeromonas caviae strain Aero21 plasmid p1	NA
k127_765483	NZ_KJ541071.1 Escherichia coli strain A4Y217 plasmid pG5A4Y217, complete sequence	NA
k127_642371	NZ_CP041417.1 Escherichia coli strain STEC711 plasmid pSTEC711_1, complete sequence	NA
k127_808517	NZ_AP023417.1 Oscillibacter sp. MM35 plasmid pMM35_02	NA
k127_766149	NZ_CP071180.1 Listeria innocua strain LI47 plasmid pLI47-1, complete sequence	NA
k127_643002	CP078046.1 Acinetobacter lwoffii strain AL_065 plasmid pAL_065-2, complete sequence	NA
k127_190937	NZ_KX426227.1 Acinetobacter lwoffii strain ED23-35 plasmid pALWED1.1, complete sequence	NA
k127_191067	NZ_CP030046.1 Enterococcus faecalis strain C54 plasmid pC54, complete sequence	NA
k127_356288	NZ_LR745047.1 Klebsiella pneumoniae isolate Kpn2166 plasmid pCTX-M15_Kpn2166	NA
k127_356730	NZ_LN868944.1 Salmonella enterica subsp. enterica serovar Senftenberg strain NCTC10384 plasmid 2, complete sequence	NA
k127_603956	NZ_CP072233.1 Parabacteroides distasonis strain CL06T03C10 plasmid pMMCAT_PdisCL06T03, complete sequence	NA
k127_810805	NZ_CP026416.1 Acinetobacter sp. ACNIH2 plasmid pACI-3569, complete sequence	NA
k127_850828	NZ_EU818711.1 Bacteroides uniformis strain BUN24 plasmid pBUN24, complete sequence	NA
k127_768331	NZ_CP048309.1 Escherichia coli strain 9 plasmid p009_E, complete sequence	NA
k127_275697	AP024942.1 Aeromonas caviae KAM339 plasmid pKAM339_2 DNA, complete sequence	NA
k127_316159	NZ_AP022242.1 Aeromonas caviae strain WP8-S18-CRE-01 plasmid pWP8-S18-CRE-01_1, complete sequence	NA
k127_768837	NZ_CP048661.1 Acinetobacter piscicola strain YH12207_T plasmid pYH12207-2, complete sequence	NA
k127_811675	NZ_LC473083.1 Cutibacterium acnes strain TP-CU389 plasmid pTZC1, complete sequence	NA
k127_522700	NZ_CP025432.1 Paracoccus zhejiangensis strain J6 plasmid pPZ02, complete sequence	NA
k127_646214	NZ_CP024236.1 Escherichia coli O6:H16 strain 2014EL-1346-6 plasmid unnamed4, complete sequence	NA
k127_277817	NZ_CP043904.1 Shewanella sp. LC6 plasmid pSX2_LC6, complete sequence	NA
k127_565436	NZ_CP016544.1 Planococcus donghaensis strain DSM 22276 plasmid pPD76, complete sequence	NA
k127_730357	NZ_CP040704.1 Enterococcus faecium strain HOU503 plasmid p1, complete sequence	NA
k127_484619	MF554639.1 uncultured bacterium clone AA-102 plasmid pFECR, complete sequence	NA
k127_319680	KR827394.1 Uncultured bacterium plasmid pKAZ5, complete sequence	NA
k127_854881	NZ_AP022088.1 Escherichia coli strain WP4-S18-ESBL-07 plasmid pWP4-S18-ESBL-07_1, complete sequence	NA
k127_691058	NZ_MK715471.1 Aliarcobacter cryaerophilus strain M830MA plasmid pM830MA, complete sequence	NA
k127_155322	NZ_AP017399.1 Lactococcus garvieae strain 122061 plasmid pNALG-1, complete sequence	NA
k127_691875	NZ_CP060066.1 Escherichia coli strain G5 plasmid unnamed1, complete sequence	NA
k127_567803	NZ_CP076506.1 Campylobacter jejuni strain R16.4752 plasmid pR16.4752_49k, complete sequence	NA
k127_115964	NZ_CP061326.1 Lactococcus lactis subsp. lactis bv. diacetylactis strain S50 plasmid pS74, complete sequence	NA
k127_34065	NZ_AP022823.1 Enterococcus saigonensis strain VE80 plasmid pVE80-1, complete sequence	NA
k127_651324	NC_025123.1 Aliarcobacter butzleri plasmid AB-1167-LD, complete sequence	NA
k127_116365	NZ_CP019281.1 Escherichia coli strain 13P484A plasmid p13P484A-1, complete sequence	NA
k127_74658	NZ_AP022145.1 Klebsiella quasipneumoniae strain WP5-S18-ESBL-05 plasmid pWP5-S18-ESBL-05_3, complete sequence	NA
k127_734319	NZ_MH624130.1 Aeromonas taiwanensis strain L186 plasmid p186-KPC, complete sequence	NA
k127_364511	NZ_MH909331.1 Leclercia adecarboxylata plasmid p707804-NDM, complete sequence	NA
k127_364846	NZ_CP014271.1 Escherichia coli K-12 strain K-12 DHB4 plasmid F128-(DHB4), complete sequence	NA
k127_199500	LC621169.1 Klebsiella quasipneumoniae subsp. similipneumoniae mS2H7 plasmid pmS2H7-GES24 DNA, complete sequence	NA
k127_158248	CP061557.1 Acinetobacter seifertii strain AS74 plasmid pAS74-1, complete sequence	NA
k127_116999	CP051408.1 Salmonella enterica subsp. enterica serovar Havana strain CVM 20761 plasmid p20761-1, complete sequence	NA
k127_241025	CP012113.1 Escherichia coli strain PSUO78 plasmid pPSUO78_1, complete sequence	NA
k127_735284	NZ_CP047963.1 Aeromonas media strain MC64 plasmid pMC64A, complete sequence	NA
k127_735304	NZ_KT351737.1 Pectobacterium carotovorum plasmid Drgb6, complete sequence	NA
k127_407238	NZ_CP079746.1 Comamonas aquatica strain B1 plasmid pB1A, complete sequence	NA
k127_819570	NZ_CP028935.1 Campylobacter jejuni strain FORC_083 plasmid pFORC_083_3, complete sequence	NA
k127_447625	CP078047.1 Acinetobacter lwoffii strain AL_065 plasmid pAL_065-3, complete sequence	NA
k127_612873	NZ_CP056182.1 Citrobacter freundii strain RHBSTW-01016 plasmid pRHBSTW-01016_2, complete sequence	NA
k127_76997	NZ_CP072217.1 Bacteroides xylanisolvens strain CL11T00C03 plasmid pBxylCL11T00C03-1, complete sequence	NA
k127_860406	NZ_CP047617.1 Lactococcus raffinolactis strain Lr_19_5 plasmid pLraf_19_5_1, complete sequence	NA
k127_572321	NZ_MK433207.1 Klebsiella pneumoniae plasmid pK15-KPC, complete sequence	NA
k127_572998	CP019144.2 Acinetobacter lwoffii strain ZS207 plasmid pmZS, complete sequence	NA
k127_573450	NZ_CP072211.1 Parabacteroides distasonis strain CL11T00C22 plasmid pMMCAT_PdisCL11T00, complete sequence	NA
k127_368265	NZ_CP030755.1 Acinetobacter schindleri strain H3 plasmid unnamed1, complete sequence	NA
k127_369279	NZ_CP032268.1 Acinetobacter sp. WCHAc010034 plasmid p1_010034, complete sequence	NA
k127_824147	NZ_CP048637.1 Rhizobium oryzihabitans strain M15 plasmid p5, complete sequence	NA
k127_43985	NZ_CP054002.1 Bacteroides fragilis strain FDAARGOS_763 plasmid unnamed2, complete sequence	NA
k127_434531	NZ_CP040803.1 Streptococcus salivarius strain LAB813 plasmid pSAL813, complete sequence	NA
k127_651491	NZ_CP024522.1 Klebsiella pneumoniae strain INF158 plasmid unnamed1, complete sequence	NA
k127_868440	NZ_CP032824.1 Aliarcobacter cryaerophilus ATCC 43158 plasmid pACRY43158, complete sequence	NA
k127_218053	NZ_AP022008.1 Klebsiella quasipneumoniae strain WP3-S18-CRE-02 plasmid pWP3-S18-CRE-02_3, complete sequence	NA
k127_912084	NZ_CP041232.1 Bacteroides xylanisolvens strain H207 plasmid unnamed2, complete sequence	NA
k127_89467	NZ_CP036540.1 Bacteroides fragilis strain DCMOUH0017B plasmid pBFO17_1, complete sequence	NA
k127_393014	NZ_MT011984.1 Comamonas testosteroni strain NFYY023 plasmid pNFYY023-1, complete sequence	NA
k127_220157	NZ_CP063167.1 Variovorax paradoxus strain VAI-C plasmid unnamed, complete sequence	NA
k127_654920	NZ_CP048639.1 Rhizobium oryzihabitans strain M15 plasmid p7, complete sequence	NA
k127_481616	NZ_CP072179.1 Lactobacillus gasseri strain HL20 plasmid pHL20_1, complete sequence	NA
k127_394852	NZ_CP056823.1 Citrobacter sp. RHBSTW-00137 plasmid pRHBSTW-00137_2, complete sequence	NA
k127_438461	JN106166.1 Uncultured bacterium plasmid pAKD15, complete sequence	NA
k127_698600	NZ_LN681228.1 Xenorhabdus nematophila AN6/1 plasmid II, complete sequence	NA
k127_308231	NZ_CP033215.1 Clostridioides difficile strain 12038 plasmid unnamed1, complete sequence	NA
k127_569529	NZ_CP023491.1 Lactiplantibacillus plantarum strain NCIMB 700965 plasmid unamed1, complete sequence	NA
k127_309012	NZ_CP048434.1 Collinsella aerofaciens ATCC 25986 strain JCM 10188 plasmid putative_pCaero1, complete sequence	NA
k127_136354	NZ_CP076856.1 Shewanella decolorationis strain Ni1-3 plasmid pNi1-3, complete sequence	NA
k127_483244	NZ_CP045613.1 Bacteroides xylanisolvens strain funn3 plasmid pFunn3_1, complete sequence	NA
k127_353236	NZ_CP043640.1 Sphingomonas sp. NBWT7 plasmid unnamed1, complete sequence	NA
k127_397062	NZ_CP056487.1 Klebsiella sp. RHBSTW-00464 plasmid pRHBSTW-00464_5, complete sequence	NA
k127_180391	NZ_CP048638.1 Rhizobium oryzihabitans strain M15 plasmid p6, complete sequence	NA
k127_917822	NZ_CP041396.1 Bacteroides ovatus strain 3725 D1 iv plasmid unnamed1, complete sequence	NA
k127_484554	NZ_CP072245.1 Bacteroides ovatus strain CL06T03C20 plasmid pMMCAT_BovaCL06T03, complete sequence	NA
k127_225071	NC_010679.1 Paraburkholderia phytofirmans PsJN plasmid pBPHYT01, complete sequence	NA
k127_702006	NZ_CP043574.1 Comamonas testosteroni strain R5-28 plasmid unnamed, complete sequence	NA
k127_789190	NZ_MN082782.1 Pseudomonas aeruginosa strain 2047 plasmid pPA2047, complete sequence	NA
k127_616285	NZ_CP072256.1 Bacteroides uniformis CL03T12C37 plasmid pBuniCL03T12-1, complete sequence	NA
k127_919687	NZ_CP072215.1 Bacteroides xylanisolvens strain CL11T00C41 plasmid pMMCAT_BxylCL11T00-2, complete sequence	NA
k127_617446	NZ_CP029986.1 Sphingomonas sp. FARSPH plasmid p01, complete sequence	NA
k127_400817	NZ_CP056638.1 Citrobacter freundii strain RHBSTW-00302 plasmid pRHBSTW-00302_4, complete sequence	NA
k127_704102	NZ_LN846931.1 Carnobacterium maltaromaticum strain LMA28 plasmid megaplasmid, complete sequence	NA
k127_227305	NZ_CP013748.1 Pseudarthrobacter sulfonivorans strain Ar51 plasmid unnamed, complete sequence	NA
k127_531029	CP057748.1 Citrobacter freundii strain RHB16-C09 plasmid pRHB16-C09_3, complete sequence	NA
k127_314018	NZ_CP008839.1 Lactobacillus gasseri DSM 14869 plasmid pEB01-1, complete sequence	NA
k127_141421	NZ_CP040529.1 Bacteroides thetaiotaomicron strain DSM 2079 plasmid p_Bt, complete sequence	NA
k127_401877	CP071152.1 Aeromonas caviae strain SS332 plasmid pSS332-218k, complete sequence	NA
k127_835861	NC_009435.1 Lactococcus lactis plasmid pGdh442, complete sequence	NA
k127_98926	NC_011073.1 Bacteroides fragilis plasmid pBFP35, complete sequence	NA
k127_98933	NZ_AP019725.1 Bacteroides uniformis strain NBRC 113350 plasmid pBUN1, complete sequence	NA
k127_663566	NZ_CP047631.1 Lactococcus raffinolactis strain Lr_18_12S plasmid pLraf_18_12S_1, complete sequence	NA
k127_187231	NZ_CP072232.1 Parabacteroides distasonis strain CL06T03C10 plasmid pPdisCL06T03C10-1, complete sequence	NA
k127_707543	NZ_CP056270.1 Citrobacter sp. RHBSTW-00881 plasmid pRHBSTW-00881_2, complete sequence	NA
k127_837772	NZ_CP055587.1 Citrobacter freundii strain RHBSTW-00110 plasmid pRHBSTW-00110_6, complete sequence	NA
k127_665858	NZ_CP059406.1 Bacteroides sp. CACC 737 plasmid pCACC737_1, complete sequence	NA
k127_840042	NZ_CP036554.1 Bacteroides fragilis strain DCMOUH0067B plasmid pBFO67_1, complete sequence	NA
k127_926869	NZ_CP078040.1 Shewanella putrefaciens strain SA70 plasmid pSA70-3, complete sequence	NA
k127_363273	CP033531.1 Acinetobacter pittii strain 2014S07-126 plasmid p2014S07-126-1, complete sequence	NA
k127_841036	NZ_CP050056.1 Pseudomonas aeruginosa strain LIUYANG-A plasmid unnamed1, complete sequence	NA
k127_667811	NZ_CP040633.1 Bacteroides sp. PHL 2737 plasmid unnamed3, complete sequence	NA
k127_18018	NZ_CP012651.1 Lactiplantibacillus plantarum strain HFC8 isolate Lactobacillus plantarum plasmid pMK03, complete sequence	NA
k127_668842	NZ_CP046076.1 Enterococcus faecium strain VRE plasmid p5_03A17012, complete sequence	NA
k127_452531	NZ_LC589173.1 Enterobacter hormaechei subsp. xiangfangensis strain NE_JUE7 plasmid pNE_JUE7, complete sequence	NA
k127_756077	NZ_CP072260.1 Bacteroides caccae CL03T12C61 plasmid pBcacCL03T12-2, complete sequence	NA
k127_409799	NC_017496.1 Lactococcus lactis subsp. cremoris A76 plasmid pQA554, complete sequence	NA
k127_887015	NZ_CP068127.1 Enterococcus casseliflavus strain FDAARGOS_1122 plasmid unnamed3, complete sequence	NA
k127_887039	NZ_CP077202.1 Aeromonas sp. FDAARGOS 1402 plasmid unnamed1	NA
k127_583679	NZ_CP072250.1 Phocaeicola dorei strain CL06T03C03 plasmid pBdorCL06T03-4, complete sequence	NA
k127_887610	NZ_CP043903.1 Shewanella sp. LC6 plasmid pSX1_LC6, complete sequence	NA
k127_671348	NZ_CP072219.1 Bacteroides xylanisolvens strain CL11T00C03 plasmid pMMCAT_BxylCL11T00-1, complete sequence	NA
k127_238511	NZ_CP016705.1 Lactococcus lactis subsp. lactis strain UL8 plasmid pUL8B, complete sequence	NA
k127_238693	NZ_CP038514.1 Aeromonas sp. 2692-1 plasmid unnamed, complete sequence	NA
k127_325147	NZ_AP021951.1 Klebsiella quasipneumoniae strain WP3-W18-CRE-02 plasmid pWP3-W18-CRE-02_1, complete sequence	NA
k127_931718	NZ_MT675923.1 Acinetobacter lwoffii strain VS15 plasmid pALWVS1.2, complete sequence	NA
k127_672813	NZ_CP042281.1 Bacteroides xylanisolvens strain APCS1/XY plasmid pBXS1-1, complete sequence	NA
k127_802543	NZ_CP048634.1 Rhizobium oryzihabitans strain M15 plasmid p2, complete sequence	NA
k127_932813	NZ_MW448186.1 Bacteroides fragilis strain Q11 plasmid pBFQ11c, complete sequence	NA
k127_23649	HG796791.1 Uncultured bacterium plasmid pRGF00034	NA
k127_155937	NZ_MN480763.1 Streptococcus salivarius strain YU10 plasmid pSsal-YU10, complete sequence	NA
k127_588978	NC_005088.1 Delftia acidovorans plasmid pUO1, complete sequence	NA
k127_719585	NZ_KU644672.1 Aeromonas caviae isolate HP18 plasmid pPH18, complete sequence	NA
k127_156811	NZ_AP021928.1 Aeromonas caviae strain WP2-W18-ESBL-01 plasmid pWP2-W18-ESBL-01_1, complete sequence	NA
k127_199462	NC_009838.1 Escherichia coli APEC O1 plasmid pAPEC-O1-R, complete sequence	NA
k127_460589	NC_017958.1 Tistrella mobilis KA081020-065 plasmid pTM3, complete sequence	NA
k127_112972	NC_009349.1 Aeromonas salmonicida subsp. salmonicida A449 plasmid 4, complete sequence	NA
k127_113145	NZ_LT992437.1 Citrobacter freundii isolate CF121SC21 plasmid 1, complete sequence	NA
k127_244213	NZ_CP046333.1 Cupriavidus metallidurans strain FDAARGOS_675 plasmid unnamed3	NA
k127_807751	NZ_AP021924.1 Aeromonas sp. WP2-W18-CRE-05 plasmid pWP2-W18-CRE-05_7, complete sequence	NA
k127_504532	NZ_KJ541070.1 Escherichia coli strain A4Y413 plasmid pG5A4Y413, complete sequence	NA
k127_678352	NC_006827.2 Enterococcus faecalis plasmid pCF10, complete sequence	NA
k127_505448	NZ_AP021973.1 Klebsiella sp. WP3-W18-ESBL-02 plasmid pWP3-W18-ESBL-02_1, complete sequence	NA
k127_331860	NZ_CP059407.1 Bacteroides sp. CACC 737 plasmid pCACC737_2, complete sequence	NA
k127_463247	NZ_CP049911.1 Diaphorobacter sp. HDW4A plasmid p_unnamed1, complete sequence	NA
k127_680802	NC_013176.1 Pseudomonas putida plasmid pW2, complete sequence	NA
k127_117100	CP057419.1 Escherichia coli strain RHB27-C18 plasmid pRHB27-C18_3, complete sequence	NA
k127_683863	NZ_CP020930.1 Weissella cibaria strain M2 plasmid unnamed2, complete sequence	NA
k127_642297	NZ_CP042181.1 Pseudomonas sp. KBS0802 plasmid unnamed, complete sequence	NA
k127_685297	NZ_CP027505.1 Enterococcus faecium strain AUSMDU00004142 plasmid unnamed4, complete sequence	NA
k127_685464	NZ_AP022196.1 Klebsiella sp. WP7-S18-CRE-03 plasmid pWP7-S18-CRE-03_1, complete sequence	NA
k127_252467	NZ_CP059412.1 Bacteroides sp. CACC 737 plasmid pCACC737_6, complete sequence	NA
k127_339280	NZ_MN894887.1 Pseudomonas aeruginosa strain SE5416 plasmid pSE5416-KPC, complete sequence	NA
k127_512745	NZ_CP072228.1 Bacteroides eggerthii strain CL11T00C20 plasmid pMMCAT_BeggCL11T00, complete sequence	NA
k127_209604	NZ_CP031211.1 Levilactobacillus brevis strain UCCLB521 plasmid pUCCLB521_C, complete sequence	NA
k127_946969	NZ_CP043053.1 Acinetobacter pittii strain AP43 plasmid pAP43-OXA58-NDM1, complete sequence	NA
k127_600762	NZ_CP072238.1 Bacteroides uniformis strain CL06T06C18 plasmid pMMCAT_BuniCL06T06, complete sequence	NA
k127_947707	NZ_CP066082.1 Pediococcus pentosaceus strain FDAARGOS_1010 plasmid unnamed3, complete sequence	NA
k127_298374	NZ_AP024229.1 Lactococcus cremoris strain EPSC plasmid pEPSC7, complete sequence	NA
k127_255356	NC_010721.1 Methylorubrum populi BJ001 plasmid pMPOP02, complete sequence	NA
k127_385277	JN106175.1 Uncultured bacterium plasmid pAKD34, complete sequence	NA
k127_690455	NZ_CP047964.1 Aeromonas media strain MC64 plasmid pMC64B, complete sequence	NA
k127_431536	NZ_CP060054.1 Croceicoccus marinus strain OT19 plasmid plas2, complete sequence	NA
k127_690802	NZ_AP024139.1 Aeromonas caviae strain KAM329 plasmid pKAM329_3, complete sequence	NA
k127_606210	CP002152.1 Uncultured bacterium plasmid PB11, complete sequence	NA
k127_563571	KJ631730.1 Uncultured bacterium plasmid pEMB3 clone EMB-B1, complete sequence	NA
k127_519798	NZ_MH476540.1 Klebsiella pneumoniae strain KP1276 plasmid pIA/C-KLUC, complete sequence	NA
k127_823468	NC_017580.1 Shewanella baltica OS117 plasmid pSBAL11702, complete sequence	NA
k127_606933	NZ_CP072235.1 Phocaeicola vulgatus strain CL06T03C24 plasmid pBvulCL06T03-1, complete sequence	NA
k127_389160	NZ_CP010801.1 Ralstonia mannitolilytica strain SN82F48 plasmid pRMAN01, complete sequence	NA
k127_952631	HG796610.1 Uncultured bacterium plasmid pRGI01809	NA
k127_952872	HG796820.1 Uncultured bacterium plasmid pRGF00116	NA
k127_952904	HG796478.1 Uncultured bacterium plasmid pRGI01392	NA
k127_247242	LR962487.1 Enterococcus faecalis isolate 28157_4	NA
k127_523423	LR962838.1 Enterococcus faecalis isolate 28157_4	NA
k127_205759	LR962153.1 Enterococcus faecalis isolate 26975_2	NA
k127_409251	LR962405.1 Enterococcus faecalis isolate 28157_4	NA
k127_713488	LR962297.1 Enterococcus faecalis isolate 27688_1	NA
k127_674474	LR961926.1 Enterococcus faecalis isolate 26975_2	NA
