# Supplementary material for: Antimicrobial Resistance Elements in Coastal Water of Llanquihue Lake, Chile
Source: Antibiotics (Basel). 2024 Jul 22;13(7):679. doi: 10.3390/antibiotics13070679 (PMC11273793; doi:10.3390/antibiotics13070679)
Supplement: Supplementary file 1 [file antibiotics-13-00679-s001.zip › Supplementary_Table_S3.xlsx]

## Sheet: Supp Table2. ARGs in MGE
Sequence in fasta Supplementary File 1	GENE	%COVERAGE	%IDENTITY	DATABASE	ACCESSION	PRODUCT	RESISTANCE
k127_155322	msr(E)_1	100.00	100.00	resfinder	FR751518	msr(E)	Erythromycin; Streptogramin B antibiotics
k127_155322	mph(E)_1	34.01	100.00	resfinder	DQ839391	mph(E)	Erythromycin
k127_247242	erm(B)_18	100.00	99.61	resfinder	X66468	erm(B)	Erythromycin;Lincomycin;Clindamycin;Quinupristin;Pristinamycin_IA;Virginiamycin_S
k127_251242	lnu(C)_1	87.27	72.46	resfinder	AY928180	lnu(C)	Lincomycin
k127_277817	tet(M)_8	72.50	99.86	resfinder	X04388	tet(M)	Doxycycline;Tetracycline;Minocycline
k127_285670	tet(W)_5	100.00	100.00	resfinder	AJ427422	tet(W)	Doxycycline;Tetracycline;Minocycline
k127_348648	tet(C)_3	100.00	99.83	resfinder	AF055345	tet(C)	Doxycycline;Tetracycline
k127_486994	mph(E)_1	68.59	100.00	resfinder	DQ839391	mph(E)	Erythromycin
k127_650636	mef(A)_3	85.06	94.11	resfinder	AF227520	mef(A)	Erythromycin;Azithromycin
k127_650636	msr(D)_2	77.80	97.19	resfinder	AF274302	msr(D)	Erythromycin;Azithromycin;Telithromycin;Quinupristin;Pristinamycin_IA;Virginiamycin_S
k127_79035	tet(O)_1	100.00	99.53	resfinder	M18896	tet(O)	Doxycycline;Tetracycline;Minocycline
k127_810805	blaSHV-12_1	100.00	99.88	resfinder	KF976405	blaSHV-12	Amoxicillin;Ampicillin;Aztreonam;Cefepime;Cefotaxime;Ceftazidime;Ceftriaxone;Piperacillin;Ticarcillin
k127_172103	ant(6)-Ia_3	100.00	100.00	resfinder	KF864551	ant(6)-Ia	Streptomycin
k127_199462	tet(C)_3	100.00	99.83	resfinder	AF055345	tet(C)	Doxycycline;Tetracycline
k127_203212	mef(A)_2	93.43	64.86	resfinder	U83667	mef(A)	Erythromycin;Azithromycin
k127_23649	erm(F)_3	99.88	95.12	resfinder	M17808	erm(F)	Erythromycin;Lincomycin;Clindamycin;Quinupristin;Pristinamycin_IA;Virginiamycin_S
k127_244202	msr(D)_2	100.00	97.54	resfinder	AF274302	msr(D)	Erythromycin;Azithromycin;Telithromycin;Quinupristin;Pristinamycin_IA;Virginiamycin_S
k127_244202	mef(A)_3	58.29	93.66	resfinder	AF227520	mef(A)	Erythromycin;Azithromycin
k127_328302	erm(G)_1	100.00	99.18	resfinder	M15332	erm(G)	Erythromycin;Lincomycin;Clindamycin;Quinupristin;Pristinamycin_IA;Virginiamycin_S
k127_415831	tet(W)_5	100.00	100.00	resfinder	AJ427422	tet(W)	Doxycycline;Tetracycline;Minocycline
k127_678352	tet(M)_4	87.40	98.33	resfinder	X75073	tet(M)	Doxycycline;Tetracycline;Minocycline
k127_688394	tet(X)_2	100.00	99.91	resfinder	M37699	tet(X)	Doxycycline;Tetracycline;Minocycline;Tigecycline
k127_688394	erm(F)_3	100.00	100.00	resfinder	M17808	erm(F)	Erythromycin;Lincomycin;Clindamycin;Quinupristin;Pristinamycin_IA;Virginiamycin_S
k127_713488	erm(B)_18	100.00	99.61	resfinder	X66468	erm(B)	Erythromycin;Lincomycin;Clindamycin;Quinupristin;Pristinamycin_IA;Virginiamycin_S
k127_741922	lnu(C)_1	87.27	72.46	resfinder	AY928180	lnu(C)	Lincomycin
k127_781596	tet(O)_2	60.52	99.83	resfinder	M20925	tet(O)	Doxycycline;Tetracycline;Minocycline
